# Supplementary material for: A method for finding single-nucleotide polymorphisms with allele frequencies in sequences of deep coverage
Source: BMC Bioinformatics. 2005 Sep 7;6:220. doi: 10.1186/1471-2105-6-220 (PMC1239908; doi:10.1186/1471-2105-6-220)
Supplement: Additional File 1 — A file named PolyFreq.tar is included. The file contains the source code of all programs in the package. The file is unpacked by using the Unix command "tar xvf PolyFreq.tar" on a Unix or Linux computer. [file 1471-2105-6-220-S1.tar]

Archive with 11 entries (10 files):
- PolyFreq
- PolyFreq/dds2.c
- PolyFreq/gap22.c
- PolyFreq/gap3.c
- PolyFreq/paralog.c
- PolyFreq/paralog.h
- PolyFreq/polyfreq.pl
- PolyFreq/Makefile
- PolyFreq/ReadMe
- PolyFreq/fil.c
- PolyFreq/polyfreq.c
