# Supplementary material for: A method for finding single-nucleotide polymorphisms with allele frequencies in sequences of deep coverage
Source: BMC Bioinformatics. 2005 Sep 7;6:220. doi: 10.1186/1471-2105-6-220 (PMC1239908; doi:10.1186/1471-2105-6-220)
Supplement: Additional File 1 — A file named PolyFreq.tar is included. The file contains the source code of all programs in the package. The file is unpacked by using the Unix command "tar xvf PolyFreq.tar" on a Unix or Linux computer. [file 1471-2105-6-220-S1.tar › PolyFreq/dds2.c]

/*  This is version 2 of DDS to compute high-scoring chains of
    segment pairs between two files of sequences.

Copyright (c) 2002 Xiaoqiu Huang
All Rights Reserved.  E-mail: xqhuang@cs.iastate.edu

Permission to incorporate this software into commercial products may be
obtained from Iowa State University Research Foundation, Inc.

    Xiaoqiu Huang
    Department of Computer Science
    Iowa State University
    Ames, IA 50011
    E-mail: xqhuang@cs.iastate.edu

    A chain of segment pairs is reported if the score of each segment
    pair is >= segment pair score cutoff, and the score of the chain
    is >= chain score cutoff. In addition, the percent identity
    of the chain must be >= percent identity cutoff, and the percent
    similarity of the chain must be >= percent similarity cutoff.
    Indels and substitutions involving N's count as similarities.

    The sensitivity of the program depends on the word size parameter W.
    Increased sensitivity comes at the expense of decreased speed.
    A hit is an exact occurrence of the DNA word in the query sequence.
    Each hit is extended in both directions.
    The extesion stops if the score drops by more than the D distance.

    For a segment pair s, let nstart(s) and nend(s) denote
    the starting and ending positions of the DNA segment in
    the DNA sequence, let astart(s) and aend(s) denote
    the starting and ending positions of the protein segment in
    the protein sequence, and let score(s) denote the score of s.
    The first antidiagonal of a segment pair s is defined to
    be antis(s) = nstart(s) + astart(s), and
    the last antidiagonal of s is defined to be
    antid(s) = nend(s) + aend(s).

    A chain of segment pairs is a list of segment pairs in increasing
    order of their last antidiagonal such that each segment pair
    is not far from its predecessor and adjacent segment pairs
    do not have a large overlap.
    Specifically, any two adjacent segment pairs s and s' in the list
    satisfy the requirement:

       antis(s')  -  antid(s)  <  d1, astart(s') - aend(s) > -d2,
       and nstart(s') - nend(s) > - d2.

    for some nonnegative integers d1 and d2.
    Here d1 is called the maximum number of antidiagonals between s and s',
    and d2 is the AAOVER parameter in the program.
    The value for d1 can be specified at the command line.
    A long intron requres use of a large value for d1.

    The DDS program is written in C and runs under Unix systems.
    We think that the program is portable to many machines.

          A sample DNA file:
>gi|275717|gb|M89216|M89216 CEL18G12 Caenorhabditis elegans cDNA clone cm18g12 5'.
CAAGTCTNTCAAGAAGAATGTCTATAAACGATTCGGAAAAGCAGCATATCGAATCGCAAATNAGTTAGTT
GCAAAAGGTGGACGACTACCAATTTTCCAACGCTTCCTGCCGAGAATATTTCCCGCCACTTATAATTTAG
GAGTTCATGTCGTACTCAAAAAGGCTCCATTTCCACGACAAAATGCTCTACGAATTGCTCGCCTTGTAAC
TCGCCACGGTCGAGTTTTCCGGCCATTTTCCTCAGTAATAATCGAAAGACATCGATTTCAAAATCAAAAT
GATTGGCGTCGAAAGTTTCAACCGATTCGTAAAGAATTGCCAAGAAATGTGGGATTTAGTCGAACGAATC
AGGCAGATATTTGGCAATTCTCTACGANACAATAGGGATTTGAAANGCACCTAATGGCCNATAGANTNAT
CCTTATGAGTTTGGGGGATTCCCGGNCAGGGTGCAT
>gi|275718|gb|M89217|M89217 CEL18G2 Caenorhabditis elegans cDNA clone cm18g2 5'.
AAATAACANGTTCGGTGGCCAATAAGGTCTGTCTCATCGTTATTGATGGATGGGGAGTTTCTGAAGATCC
TTACGGTAACGCTATTCTCAACGCACAGACACCAGTTATGGACAAGCTGTGTTCGGGCAATTGGGCTCAA
ATTGAGGCACATGGTCTTCATGTTGGTCTCCCAAANGGATTTATGGGAAATTCGGAAGTCGGACATTTGA
ACATCGGAGCCGGACGNGTTATCTATCAAGACANTNTTCGTATTAATCTGGCAGTCAAGANCAACAAATT
TGTGACTAATGAGAGCTTNGTGGATNCTTGCGATCGTGCTAAAAACGGAAATNGACGTCTTCATCTGGCC
GGACTGGTTTCTACGGGGGTGTTCATTCNCATATTGANCACA
>gi|275719|gb|M89218|M89218 CEL18G3 Caenorhabditis elegans cDNA clone cm18g3 5'.
CGCACCACACAAGGTCTCTGTGACTGAATTAATGGAAGAAAACNGAGCAGTTGAAAGCTGAAGTTAAAGA
TTTACAGCAAGAAATTGAAGAGATGCAGGACCAGTACCGTGAGAANGAAATCGAAGAATTCCGGGAGCTT
CAGCANGAACTTGAGCTTAATGCAAAAAATTNTCGCGTTCTGCAGTTTAAGCTGAGAAAAACAGAAAGAA
GTAGAGATCAAGCTGAAGCAGANAAAATGCACTCTGAGAAAAAACTAGATGAATACATGANCAGTTGCCC
AGNGGCGGTANTGCCATCTATTAAATCAGACAGTGCAAAAGTGAAAGANCTTGAATATNAGATTCGAGTA
GCAAAAGNGGGTTTCTGTT
*/

#include   <stdio.h>
#include   <time.h>

#define  AAOVER      120   	/* max length of codon overlap between segments */
#define  ACCLEN      300        /* max length of a reported name */
#define  ACGT          4	/* size of DNA alphabet: A, C, G, T */
#define  DNASIZE    ACGT + 1	/* size of DNA alphabet: A, C, G, T, N */
#define  MINF      -1000000	/* negative infinity */

static int  distance = 40;	/* stop extension if score drops by distance */
static long maxchains = 300; 	/* max number of chain alignments reported */
static long numchains; 	/* number of chain alignments */
static int  fcutoff = 80; 	/* final cutoff on alignment score */       
static int  icutoff = 50; 	/* initial cutoff on segment score */       
static int  antidis = 50000;	/* maximum no. of antidiagonals between segments */
static int  qgaplen =   30;     /* gap length for constant gap penalty for query */
static int  lgaplen = 1000;     /* gap length for constant gap penalty for library */
static int  match = 2;		/* match score */
static int  mismh = -3;		/* mismatch score */
static int  simcutoff = 62;	/* percent similarity cutoff */
static int  idncutoff = 60;	/* percent identity cutoff */
static long segsize = 100000;	/* initial maximum size of segment */
static int  nonbase = 50;	/* integer code of boundary char; 5 < nonbase < 128 */
static long queryblocklen = 26;	/* recommended query block size in Mb */
static long databblocklen = 22;	/* recommended query block size in Mb */
static int  minwordlen = 7;	/* min word length */
static int  maxwordlen = 15;	/* max word length */
static int  minmodellen = 32;	/* min model length */
static int  maxmodellen = 1;	/* max model length */
static int  passlen = 1000000;	/* limit on passlen for a first model */
static int  wordlistlen = 1000000; /* limit on passlen for any model after the first */
static int  aaover;		/* aaover = -AAOVER, aaover can't be modified */
static int  onewordmatch = 1;	/* 1, extend under one word match; 0, under two word matches */

typedef struct MSP   {          
       long   dstart;		/* datab start position in the combined sequence */
       long   dend;		/* datab end position in the combined sequence */
       long   qstart;		/* query start position in the combined sequence */
       long   qend;		/* query end position in the combined sequence */
       int    new;		/* 1, new; 0, old */
       long   score;		/* score of segment pair */
       long   total;		/* score of a list ending with the segment */
       long   pred;		/* predecessor of the segpair in the list */
       long   first;		/* first segment in the list */
       long   antis;		/* start antidiagonal no. of the segpair */
       long   antid;		/* end antidiagonal no. of the segpair */
       long   diag;		/* diagonal no. of the segpair */
       long   id;		/* index of the datab sequence */
unsigned char *dsp;		/* pointer to a datab position in comcode */
unsigned char *qsp;		/* pointer to a query position in comcode */
       long   idn;		/* number of matches */
       long   sim;		/* number of similarities */
	     }  segtp, *segptr; /* type definition */
segptr segpair; 		/* for holding segment pairs */
segptr *segstd;			/* a sorted list of segment pairs */
static long    cseglen;		/* current size of segment */
typedef struct TUPT   {          
       long   first;		/* first segment in the chain */
       long   last;		/* last segment in the chain */
       long   total;		/* score of the chain */
       long   antid;		/* largest end antidiagonal seen */
	     }  tuptp, *tupptr; /* type definition */
tupptr tuplist;			/* a list of disjoint chains of segments */
static long   tupsize;		/* current size of tuplist */
static int    fdst[AAOVER];	/* score of each 5' end of a segment */

static int    w[128][128];	/* score table for substitutions */
static int    di[128];		/* DNA letter to integer code */
static char   basecomp[128];	/* complementary base */
static int    nncode;		/* DNASIZE - 1 */
static int    inits;		/* initial segment score */
static char   btab_date[100];
static char   *program;         /* program name */

static char *name2;	/* names of sequence files */
static int  q, r;       /* gap penalties */
static int  qpay;	/* constant-cost for long gap in query */
static int  lpay;	/* constant-cost for long gap in library sequence */
static int  halflongsize;	/* half size of the long integer in bits */
static int  longsize;		/* size of the long integer in bits */

typedef struct BLOCKRECTYPE
        {  long  seqlen;	/* current block sequence length */
           long  maxseqlen;	/* largest block sequence length */
           long  namelen;	/* current block name length */
           long  maxnamelen;	/* largest block name length */
           long  num;   	/* current block sequence number */
           long  maxnum;   	/* largest block sequence number */
	}        blocktype;	/* type for the block */

typedef struct SEQRECTYPE
        {  char   *seq;		/* base sequence */
	   long   seqlen;       /* its length */
	   long   maxseqlen;	/* max length for seq */
	   char   *name;	/* sequence name */
	   long   namelen;	/* name length */
	   long   maxnamelen;	/* max length for name */
	}         seqtype;	/* type for the current sequence */

typedef struct COMPOSITETYPE
        {  char   *combase;	/* composite sequence */
  unsigned char   *comcode;	/* its integer code */
	   long   comlen;       /* their length */
           char   *comname;	/* composite sequence names */
	   long   comnamelen;   /* its length */
	   long   maxseqlen;	/* max length for seq */
	   long   comnum;	/* number of sequences */
	}         comtype;	/* type for the composite sequence */

typedef struct LOCATIONTYPE
        {  long   start;        /* start position of the sequence in comseq */
	   long   end;		/* end position of the sequence in comseq */
	   long   length;	/* its length */
	   long   nameind;	/* start position of the name in comname */
	}         loctype;	/* type for sequence positions in comseq */

typedef struct MODELSTYPE
        {  long   wordlen;      /* a list of corresponding word lengths */
  unsigned long   model;        /* a list of models */
           long   modellen;     /* a list of corresponding model lengths */
           long   tablen;       /* a list of corresponding lookup table sizes */
	}         modeltype;	/* type for word models */

static long  *wordtable;  	/* word array for a lookup table */
static long  *poslist;   	/* position array for the lookup table */
static long  *settable;		/* lists of positions */
static long  *diagonal;		/* diagonal flag */
static unsigned char *setcount;	/* number of datab positions in each set */
static FILE  *infop;            /* file for trace information */
static FILE  *lowcomp;          /* file for low complexity regions */
static long  totalsps = 0;	/* total number of segment pairs */
static long  totalhits = 0;	/* total number of word matches in Mb */
static long  megahits = 0;	/* number of word matches up to 1 Mb */

main(argc, argv) int argc; char *argv[];
{ FILE *Qp, *Dp, *ckopen();	/* pointers to query and database files */
  void *ckalloc();		/* space-allocating function  */
  long  i, j;			/* index variables */
  int  value;			/* temporary var */
  time_t  st_time, ed_time;	/* start and end times */
  int  noarg = 3;		/* number of required arguments */
  int  ort;			/* orientation of query */

seqtype   cquery;	/* current query */
seqtype   cdatab;	/* current database */
blocktype querybk;	/* query block */
blocktype databbk;	/* database block */
comtype   comseq;	/* composite sequence record */
loctype   *locrec;	/* records of sequence positions in comseq */
modeltype *mdlist;      /* a list of models */
long      tmp;
int       lastqrsym;	/* last symbol from Qp */
int       lastdbsym;	/* last symbol from Dp */
long      tabsize;	/* max word table size */

char      prefix[] = "dds";       /* prefix for output file names */
char      *qname;                 /* file name */
int       ind;		          /* index */
long      model_num = 50;        /* number of models */
char      *mfilename;		  /* model file name */

      time(&st_time);
      strftime(btab_date, sizeof(btab_date), "%b %e %Y", localtime(&st_time));
      program = argv[0];
      mfilename = 0;

	if ( argc < noarg )
{ fprintf(stderr,"Usage: %s  QuerySeqFile  DataBaseSeqFile  [options]\n\n", argv[0]);
  fprintf(stderr,"  QuerySeqFile     file of DNA sequences in FASTA format\n");
  fprintf(stderr,"  DataBaseSeqFile  file of DNA sequences in FASTA format\n");
  fprintf(stderr,"Options (default values):\n");
  fprintf(stderr,"  -a  N  specify max number N of antidiagonals between segments (50000)\n");
  fprintf(stderr,"  -c  N  specify max number N of chain alignments reported (300)\n");
  fprintf(stderr,"  -d  N  specify distance N for extension (40)\n");
  fprintf(stderr,"  -f  N  specify final chain score cutoff N (80)\n");
  fprintf(stderr,"  -i  N  specify initial segment score cutoff N (50)\n");
  fprintf(stderr,"  -m  N  specify match score N > 0 (2)\n");
  fprintf(stderr,"  -o  N  specify percent similarity cutoff N <= 100 (62)\n");
  fprintf(stderr,"  -p  N  specify percent identity cutoff N <= 100 (60)\n");
  fprintf(stderr,"  -q  N  specify gap length N for query sequence (30)\n");
  fprintf(stderr,"  -r  N  specify gap length N for datab sequence (1000)\n");
  fprintf(stderr,"  -s  N  specify mismatch score N < 0 (-3)\n");
  fprintf(stderr,"  -t  N  specify number of word matches for extension N > 0 (1)\n");
  fprintf(stderr,"  -w  Fn specify word model file Fn (see .info)\n");
  fprintf(stderr,"  -x  N  specify query block size N > 0 in Mb (26)\n");
  fprintf(stderr,"  -y  N  specify datab block size N > 0 in Mb (22)\n");
  fprintf(stderr,"  -z  N  specify max word list size N > 0 (10)\n");
  exit(1);
}
	if ( argc > noarg )
	 { for ( i = noarg; i < argc - 1; i += 2 )
	    { if ( argv[i][0] != '-' )
	        fatal("Each option must begin with a dash (-)");
	      if ( argv[i][1] == 'w' )
	       { mfilename = argv[i+1];
	         continue;
	       }

	      (void) sscanf(argv[i+1],"%d", &value);
	      if ( argv[i][1] == 's' )
	       { if ( value >= 0 )
	         fatal("Number for mismatch score must be a negative integer");
	       }
	      else
	       if ( value <= 0 )
	        fatal("All numbers must be positive integers except for mismatch");
              switch ( argv[i][1] )
	       { case 'a' : antidis = value;
			    break;
	         case 'c' : maxchains = value;
			    break;
	         case 'd' : distance = value;
			    break;
	         case 'f' : fcutoff = value;
			    break;
	         case 'i' : icutoff = value;
			    break;
	         case 'm' : match = value;
			    break;
	         case 'o' : if ( value > 100 )
	           fatal("Value for percent similarity must be <= 100");
		            simcutoff = value;
			    break;
	         case 'p' : if ( value > 100 )
	           fatal("Value for percent identity must be <= 100");
		            idncutoff = value;
			    break;
	         case 'q' : qgaplen = value;
			    break;
	         case 'r' : lgaplen = value;
			    break;
	         case 's' : mismh = value;
			    break;
	         case 't' : if ( value != 1 ) onewordmatch = 0;
			    break;
	         case 'x' : queryblocklen = value;
			    break;
	         case 'y' : databblocklen = value;
			    break;
	         case 'z' : wordlistlen = value;
			    break;
		 default  : fatalf("Wrong option letter "); 
			    break;
	       }
	    }
	 }

	inits = distance + 1;
	numchains = 0;
	aaover = - AAOVER;	/* don't change aaover */
	q = 10;
	r = 1;
	qpay = q + r * qgaplen;
	lpay = q + r * lgaplen;

	i = strlen(argv[1]) + strlen(prefix) + 30;
	qname = ( char * ) ckalloc( i * sizeof(char));
	sprintf(qname, "%s.%s.info", argv[1], prefix);
	infop = fopen(qname, "w");
	sprintf(qname, "%s.%s.lowcomp", argv[1], prefix);
	lowcomp = fopen(qname, "w");

	SetUpWDi();  /* Set up a substitution score table */
	halflongsize = sizeof(long) == 4 ? 16 : 32;
	longsize = 2 * halflongsize;

	mdlist = ( modeltype * ) ckalloc( model_num * sizeof(modeltype));
	MakeModels(mfilename, mdlist, &model_num, &tabsize);

        /* collect length stats about query sequences */
        Qp = ckopen(argv[1], "r");
        CollectLenStats(Qp, queryblocklen, &querybk, &cquery);

        /* collect length stats about database sequences */
        Dp = ckopen(name2 = argv[2], "r");
        CollectLenStats(Dp, databblocklen, &databbk, &cdatab);

	printf("Query sequence file:              %s\n", argv[1]);
	printf("Maximum query block length:       %ld\n", querybk.maxseqlen);
	printf("Maximum query sequence length:    %ld\n", cquery.maxseqlen);
	printf("Database sequence file:           %s\n", argv[2]);
	printf("Maximum database block length:    %ld\n", databbk.maxseqlen);
	printf("Maximum database sequence length: %ld\n\n", cdatab.maxseqlen);
	printf("         QStart      QEnd     Score  SPs  DStart    DEnd  QAccession  DAccession\n");

      	tmp = querybk.maxseqlen + databbk.maxseqlen + 4;
	if ( longsize == 32 && tmp > 490000000 )
	 fatal("The sequences are too long for the 32-bit processor");
	comseq.combase = (char * ) ckalloc( tmp * sizeof(char) );
	comseq.comcode = (unsigned char *) ckalloc( tmp * sizeof(unsigned char));
	comseq.maxseqlen = tmp;

	diagonal = settable = (long * ) ckalloc(tmp * sizeof(long) );
	setcount = (unsigned char * ) ckalloc(tmp * sizeof(unsigned char) );
	if ( (tabsize += 4) < tmp ) tabsize = tmp;
	wordtable = poslist = (long * ) ckalloc(tabsize * sizeof(long) );
      	tmp = querybk.maxnamelen + databbk.maxnamelen + 4;
	comseq.comname = (char * ) ckalloc( tmp * sizeof(char) );

	cquery.seq = (char * ) ckalloc( (cquery.maxseqlen+3) * sizeof(char) );
	cdatab.seq = (char * ) ckalloc( (cdatab.maxseqlen+3) * sizeof(char) );
	cquery.name = (char * ) ckalloc( (cquery.maxnamelen+3) * sizeof(char) );
	cdatab.name = (char * ) ckalloc( (cdatab.maxnamelen+3) * sizeof(char) );
      	tmp = querybk.maxnum + databbk.maxnum + 4;
	locrec = (loctype * ) ckalloc(tmp * sizeof(loctype) );

	segpair = ( segptr ) ckalloc( (segsize + 1) * sizeof(segtp));
	segstd = ( segptr * ) ckalloc( (segsize + 1) * sizeof(segptr));
	tuplist = ( tupptr ) ckalloc( (segsize + 1) * sizeof(tuptp));

	InitializeQuery(&querybk, &comseq);
	for ( lastqrsym = '2'; 1; )
	 { GetNextSeq(Qp, &lastqrsym, &cquery);
	   if ( querybk.num && ( cquery.seqlen == 0 ||
	        querybk.seqlen  + cquery.seqlen  + 1 > querybk.maxseqlen  ||
	        querybk.namelen + cquery.namelen + 1 > querybk.maxnamelen ||
	                             querybk.num + 1 > querybk.maxnum ) )
            { databbk.seqlen = databbk.namelen = databbk.num = 0;
	      ort = 1;
	      rewind(Dp);

	      for ( lastdbsym = '2'; 1; )
	       { GetNextSeq(Dp, &lastdbsym, &cdatab);
	         if ( databbk.num && ( cdatab.seqlen == 0 ||
	           databbk.seqlen  + cdatab.seqlen  + 1 > databbk.maxseqlen  ||
	           databbk.namelen + cdatab.namelen + 1 > databbk.maxnamelen ||
	                                databbk.num + 1 > databbk.maxnum ) )
		  { ComputeChains(&comseq, &querybk, locrec, mdlist, model_num, &ort);
	            comseq.comlen = querybk.seqlen;
	            comseq.comnamelen = querybk.namelen;
	            comseq.comnum = querybk.num;
	            databbk.seqlen = databbk.namelen = databbk.num = 0;
		  }        /* a database block is processed */

	         if ( cdatab.seqlen == 0 ) break;
	         AddSeqToComSeq(&cdatab, &databbk, &comseq, locrec);
	       }
	      InitializeQuery(&querybk, &comseq);
	    }              /* a query block is processed */

	   if ( cquery.seqlen == 0 ) break;
	   AddSeqToComSeq(&cquery, &querybk, &comseq, locrec);
	 }
	fclose(Qp);
	fclose(Dp);

      time(&ed_time);
fprintf(infop,"Total number of segment pairs computed %ld\n", totalsps);
if ( ! totalhits ) totalhits = 1;
fprintf(infop,"Total number of word matches found     %ld in Mb\n", totalhits);
fprintf(infop,"Total running time in %f seconds\n", difftime(ed_time, st_time) );
}

/* Initialize the query block and comseq */
InitializeQuery(bkptr, comptr)
blocktype *bkptr;	/* pointer to a block record */
comtype   *comptr;	/* pointer to comseq */
{
	comptr->combase[0] = '#';
	comptr->comcode[0] = nonbase;
	comptr->comlen = 0;
	comptr->comname[0] = '>';
	comptr->comnamelen = 0;
	comptr->comnum = 0;
	bkptr->seqlen = 0;
	bkptr->namelen = 0;
	bkptr->num = 0;
}

/* Add the current sequence to comseq */
AddSeqToComSeq(seqptr, bkptr, comptr, locrec)
seqtype   *seqptr;	/* pointer to the sequence record */
blocktype *bkptr;       /* pointer to a block record */
comtype   *comptr;      /* pointer to comseq record */
loctype   locrec[];	/* location array */
{         char *combase;	/* comptr->combase */
unsigned  char *comcode;	/* comptr->comcode */
          char *seq;		/* seqptr->seq */
          long j, k;		/* positions */
	  int  symbol;		/* one base */
	  long comnum;		/* comptr->comnum */
          char *name;		/* seqptr->name */
          char *comname;	/* comptr->comname */
	  long len;		/* length */

	bkptr->seqlen += seqptr->seqlen + 1;
	if ( bkptr->seqlen > bkptr->maxseqlen )
	  fatal("AddSeqToComSeq: An unexpected large seqlen block");

	bkptr->namelen += seqptr->namelen + 1;
	if ( bkptr->namelen > bkptr->maxnamelen )
	  fatal("AddSeqToComSeq: An unexpected large namelen block");

	bkptr->num += 1;
	if ( bkptr->num > bkptr->maxnum )
	  fatal("AddSeqToComSeq: An unexpected large num block");

	comnum = comptr->comnum;	/* copy sequence */
	combase = comptr->combase;
	comcode = comptr->comcode;
	seq = seqptr->seq;
	len = seqptr->seqlen;
	locrec[comnum].start = k = comptr->comlen;
	for ( j = 1; j <= len; j++ )
	 { combase[++k] = symbol = seq[j];
	   comcode[k] = di[symbol];
	 }
	locrec[comnum].length = k - locrec[comnum].start;
	locrec[comnum].end = k;
	combase[++k] = '#';
	comcode[k] = nonbase;
	comptr->comlen = k;

        comname = comptr->comname;	 /* copy name */
	name = seqptr->name;
	len = seqptr->namelen;
	locrec[comnum].nameind = k = comptr->comnamelen;
	for ( j = 1; j <= len; j++ )
	  comname[++k] = (symbol = name[j]) != '\t' ? symbol : ' ';
	comname[++k] = '\0';
	comptr->comnamelen = k;
	  
	comptr->comnum += 1;
}

/* Compute chains of segment pairs between two blocks */
ComputeChains(comptr, bkptr, locrec, mdlist, model_num, ortptr)
comtype   *comptr;	/* pointer to comseq */
blocktype *bkptr;	/* pointer to a block record */
loctype   locrec[];	/* position record */
modeltype mdlist[];	/* model list */
long      model_num;	/* number of models */
int       *ortptr;	/* pointer to a previous orientation */
{ long  comseqlen;	/* length of the composite string */ 
  long  j;		/* loop index */ 
  long  ind;		/* model index */
  long  qrydbbord;	/* largest query position */
  long  ucount;		/* number of unions performed */
  long  totalc;		/* total number of unions */
  time_t  st_time, ed_time;	/* start and end times */
  int   oldlen;		/* old value for passlen */

time(&st_time);
	comseqlen = comptr->comlen;
	qrydbbord = bkptr->seqlen;
	for ( j = 0; j <= comseqlen; j++ )
	 { settable[j] = 0;
	   setcount[j] = j <= qrydbbord ? 0 : 1; 
	 }

	oldlen = passlen;
	totalc = 0;
	for ( ind = 0; ind < model_num; ind++ )
	 { SetLookupTable(comptr, &mdlist[ind], &ucount);
	   totalc += ucount;
	   fprintf(infop, "No. of unions for model %2ld is %ld\n", ind+1, ucount);
	   if ( ! ind ) passlen = wordlistlen;
	 }
	fprintf(infop, "Total no. of unions is %ld\n", totalc);
	MakePositionLists(comptr, bkptr);
time(&ed_time);
fprintf(infop,"Time in %f seconds on forward lookup table\n", difftime(ed_time, st_time) );

  	Search(comptr, bkptr, locrec, *ortptr);

	*ortptr = 1 - *ortptr;
	Complement(comptr, bkptr, locrec);
	for ( j = 0; j <= comseqlen; j++ )
	 { settable[j] = 0;
	   setcount[j] = j <= qrydbbord ? 0 : 1; 
	 }

	passlen = oldlen;
	totalc = 0;
	for ( ind = 0; ind < model_num; ind++ )
	 { SetLookupTable(comptr, &mdlist[ind], &ucount);
	   totalc += ucount;
	   fprintf(infop, "No. of joins for model %2ld is %ld\n", ind+1, ucount);
	   if ( ! ind ) passlen = wordlistlen;
	 }
	fprintf(infop, "Total no. of joins is %ld\n", totalc);
	MakePositionLists(comptr, bkptr);
  	Search(comptr, bkptr, locrec, *ortptr);

	passlen = oldlen;
}

/* Complement each query sequence */
Complement(comptr, bkptr, locrec)
comtype   *comptr;	/* pointer to comseq */
blocktype *bkptr;	/* pointer to a block record */
loctype   locrec[];	/* position record */
{ long  j, k;		/* index */
  long  start, end;	/* start and end positions in combase */
  char  basej, basek;	/* bases */
  long  ind;		/* sequence index */
  long  num;		/* number of sequences */
  char  tmp;		/* tmp base */
  char  *combase;	/* comptr->combase */
unsigned char *comcode;	/* comptr->comcode */

	combase = comptr->combase;
	comcode = comptr->comcode;
	num = bkptr->num;
  	for ( ind = 0; ind < num; ind++ )
	 { start = locrec[ind].start + 1;
	   end = locrec[ind].end;
	   for ( j = start, k = end; j < k; j++, k-- )
	    { basej = combase[j];
	      basek = combase[k];
	      combase[j] = tmp = basecomp[basek];
	      comcode[j] = di[tmp];
	      combase[k] = tmp = basecomp[basej];
	      comcode[k] = di[tmp];
	    }
	  if ( j == k )
	   { combase[j] = tmp = basecomp[ combase[j] ];
	     comcode[j] = di[tmp];
	   }
	 }
}

/* Collect length statistics of sequences in a file */ 
CollectLenStats(Ap, msize, bkptr, seqptr)
FILE  *Ap;		/* pointer to a file */
long  msize;		/* max size in Mb of blocks */
blocktype *bkptr;	/* pointer to a block record */
seqtype   *seqptr;	/* pointer to a seq record */
{ int  symbol;		/* next character */
  int  prev;		/* previous symbol */
  short heading;        /* 1: heading; 0: sequence */
  long  number;		/* number of sequences */
  long  baselen;	/* length of the current sequence */
  long  headlen;	/* length of the current sequence name */
  long  totlen;		/* total length of sequences */
  long  tothead;	/* total length of sequence names */

  long  maxbksize;	/* block size limit in bp */
  long  bknum;		/* max number of sequences in a block */
  long  bklen;		/* total length of sequences in a block */
  long  bkname;		/* total length of names in a block */
  long  seqlen;	        /* max length of sequences in the file */
  long  namelen;	/* max length of names in the file */
  long  lasthead;	/* length of the last seq name */
  long  tmp;

        /* determine the total length of sequences */
	maxbksize = msize * 1000000;
	prev = '\n';
	number = headlen = baselen = totlen = tothead = 0;
	heading = lasthead = 0;
	bknum = bkname = bklen = seqlen = namelen = 0;
	for ( ; ( symbol = getc(Ap)) != EOF; )
	  { if ( symbol == '>' && prev == '\n' )
	     { number++;
	       heading = 1;
	       tmp = totlen;
	       totlen += baselen + 1;
	       if ( totlen >= maxbksize )
	        { if ( tmp > bklen ) bklen = tmp;
		  totlen = baselen + 1;
		  if ( number > bknum ) bknum = number;
		  number = 1;
		  if ( tothead > bkname ) bkname = tothead;
		  tothead = lasthead;
		}
	       if ( baselen > seqlen ) seqlen = baselen;
	       baselen = 0;
	     }
	    if ( symbol != '\n' )
	     { if ( heading ) headlen++;
	       else baselen++;
	     }
	    if ( heading && symbol == '\n' )
	     { heading = 0;
	       tothead += (lasthead = 1 + headlen);
	       if ( headlen > namelen ) namelen =  headlen;
	       headlen = 0;
	     }
	    prev = symbol;
	  }

	if ( baselen > seqlen ) seqlen = baselen;
	seqlen += 2;
	totlen += baselen + 2;
	namelen += 2;
	if ( totlen > bklen ) bklen = totlen;
	if ( number > bknum ) bknum = number;
	if ( tothead > bkname ) bkname = tothead;

        bkptr->maxnum = bknum;
        bkptr->maxseqlen = bklen;
        bkptr->maxnamelen = bkname;
	seqptr->maxseqlen = seqlen;
	seqptr->maxnamelen = namelen;
 	rewind(Ap);
}

/* Obtain the next sequence in given orientation */
GetNextSeq(Sp, lastsymp, seqptr)
FILE *Sp;		/* sequence file */
int  *lastsymp;		/* the last symbol read from the sequence file */
seqtype   *seqptr;	/* pointer to a seq record */
{ int   symbol;		/* the next character */
  long  cseqlen;	/* length of the current sequence */
  long  cnamelen;	/* length of the current sequence's name */
  char  *cdirseq;	/* the current sequence */
  char  *cseqname;	/* name of the current sequence */

	if ( *lastsymp == '>' ) /* read next sequence */
	  symbol = '>';
	else
	  while ( (symbol = getc(Sp) ) != EOF && symbol != '>' )
	     ;
        if ( symbol == EOF )
	 { seqptr->seqlen = 0;
	   return;
	 }

	cdirseq = seqptr->seq;
	cseqname = seqptr->name;
	cseqname[0] = '>';
	for ( cnamelen = 0; (symbol = getc(Sp) ) != EOF && symbol != '\n'; )
	   cseqname[++cnamelen] = symbol;
        if ( symbol == EOF ) fatal("GetNextSeq: Unexpected seq file end");
	if ( cnamelen > seqptr->maxnamelen )
	    fatal("GetNextSeq: An unexpected long name");

	for ( cseqlen = 0; (symbol = getc(Sp) ) != EOF && symbol != '>'; )
	  if ( symbol != ' ' && symbol != '\n' )
	     cdirseq[++cseqlen] = symbol;
	if ( cseqlen > seqptr->maxseqlen )
	    fatal("GetNextSeq: An unexpected long sequence");

	seqptr->seqlen = cseqlen;
	seqptr->namelen = cnamelen;
	*lastsymp = symbol;
	return;
}

#define   MODLEN  200 	/* max model length */

/* Convert char patterns to words of bits */
MakeModels(mfilename, mdlist, mdnumptr, tabsizeptr)
char       *mfilename;	/* model file name */
modeltype  mdlist[];	/* model list */
long       *mdnumptr;	/* number of models */
long       *tabsizeptr;	/* max word table size */
{ unsigned long  model;  	/* a model */
           char  *sptr;		/* pointer to pattern[] */  
	    int  modellen; 	/* model length */ 
	    int  ind;		/* model index */
	    int  wordlen;	/* word length */
	    int  mwdlen;	/* max observed word length */
	   long  tablen;	/* size of the current lookup table */
	    int  j;
           char  **pattern;     /* the patterns of models */
	    long num;		/* number of models */
	   void  *ckalloc();
	    int  k;		/* index */  
  FILE      *Mp, *ckopen();	/* pointers to a model file */
	   int   modelnum;	/* max number of models */

	modelnum = *mdnumptr;
	pattern = ( char ** ) ckalloc( modelnum * sizeof(char *));
	for ( k = 0; k < modelnum; k++ )
	  pattern[k] = ( char * ) ckalloc( MODLEN * sizeof(char));
	if ( mfilename != 0 )
	 { Mp = ckopen(mfilename, "r");
	   for ( num = 0; num < modelnum && fgets(pattern[num], MODLEN, Mp) != NULL; )
	         num++;
	   fclose(Mp);
	 }
	else
	 { num = 3;
	   sprintf(pattern[0], "11110100010110011011");
   	   sprintf(pattern[1], "11100111001001010111");
   	   sprintf(pattern[2], "11101001110001101011");
	 }

	mwdlen = *tabsizeptr = 0; 
        for ( ind = 0; ind < num; ind++ )
          { model = 00UL; modellen = 0;
	    wordlen = 0;
	    for ( sptr = pattern[ind]; *sptr && *sptr != '\n'; sptr++ )
	     { model <<= 1;
	       modellen++;
	       if ( *sptr == '1' )
	        {  model |= 01UL; wordlen++; }  
               else
	         if ( *sptr != '0' )
{ fprintf(stderr,"A character other than '1' and '0' is found in model %d\n", ind+1);
  exit(2);
}
             }
	    if ( modellen < minmodellen ) minmodellen = modellen;
	    if ( modellen > maxmodellen ) maxmodellen = modellen;
	    if ( modellen > 32 )
{ fprintf(stderr,"The length of model %d is over %d\n", ind+1, 32);
  exit(2);
}
	    if ( wordlen < minwordlen || wordlen > maxwordlen )
{ fprintf(stderr,"The length of word %d is out of the range between %d and %d\n",
	                                    ind+1, minwordlen, maxwordlen);
  exit(2);
}
	    tablen = 1;
	    for ( j = 0; j < wordlen; j++ )
	        tablen *= ACGT;
	    mdlist[ind].model = model;
	    mdlist[ind].modellen = modellen;
	    mdlist[ind].wordlen = wordlen;
	    mdlist[ind].tablen = tablen;
	    if ( mwdlen < wordlen ) mwdlen = wordlen;
	    if ( *tabsizeptr < tablen ) *tabsizeptr = tablen;
          }

	fprintf(infop, "Model Pattern              Model Length  Word Length\n");
	for ( ind = 0; ind < num; ind++ )
	   fprintf(infop, "%32s  %ld          %ld\n", pattern[ind],
	                            mdlist[ind].modellen, mdlist[ind].wordlen);

	for ( k = 0; k < modelnum; k++ )
	  free(pattern[k]);
        free(pattern);
	*mdnumptr = num;
}

/* Find the name (root) of a set containing element x in settable */
#define FindName(setname, x, root, y, tmp)     \
{                                              \
        for ( root = x; setname[root] > 0; )   \
           root = setname[root];               \
        for ( y = x; y != root; )              \
         { tmp = setname[y];                   \
           setname[y] = root;                  \
           y = tmp;                            \
         }                                     \
}

/* Join two sets with names x and y */
#define MergeSets(setname, setnum, x, y, new)       \
{                                                   \
        if ( (new = setnum[x] + setnum[y]) > 255 )  \
	   new = 255;                       \
        if ( setname[x] == setname[y] )     \
         { setname[x] -= 1;                 \
           setname[y] = x;                  \
	   setnum[x] = new;                 \
	   new = x;                         \
         }                                  \
        else                                \
          if ( setname[x] < setname[y] )    \
           {  setname[y] = x;               \
	      setnum[x] = new;              \
	      new = x;                      \
	   }                                \
          else                              \
           {  setname[x] = y;               \
	      setnum[y] = new;              \
	      new = y;                      \
	   }                                \
}

SetLookupTable(comptr, mdptr, ucptr)
comtype    *comptr;	/* pointer to comseq */
modeltype  *mdptr;   	/* pointer to a model record */
long       *ucptr;	/* pointer to the number of unions */
{ long j;	/* index */
  long pj, lj;	/* index */
  long len;	/* number of bases before last 'N' */
  long tmp1;	/* temporary var */
  long score;	/* current score */

  unsigned long window;		/* the integer code of a window ending at pj */
  unsigned long leftwin;	/* the integer code of a window ending at lj */
  unsigned long wordcode;	/* the integer code of a word ending at pj */
  unsigned long leftcode;	/* the integer code of a word in leftwin */
  unsigned long modelbit;	/* a bit mask for model */
  unsigned long winbit2;	/* a 2-bit mask for window */
  unsigned long leftmodel;	/* left part of the model */
  unsigned long  model;		/* current word model */ 
            int modellen;	/* length of model */
            int leftmodellen;	/* length of leftmodel */
            int rightmodellen;	/* length of right model */
            int rightwordlen;	/* length of a right part of a word */

 long  wst;	/* start position of the current window */
 long  pos;	/* a position in wordtable at wordcode */
 long  pname;	/* name of a set containing pos */
 long  wname;	/* name of a set containing wst */
 long  newname;	/* name of the combined set */
 long  zz;	/* tmp var */
 long  tablesize;	/* size of the current word table */
 long  comseqlen;	/* length of the composite string */ 
 long  ucount;		/* number of unions performed */ 
unsigned char *comcode;	/* comptr->comcode */ 

	comcode = comptr->comcode;
        comseqlen = comptr->comlen;
	model = mdptr->model;
	modellen = mdptr->modellen;
	tablesize = mdptr->tablen;
	ucount = 0;

	/* make a lookup table */
	if ( modellen > halflongsize )
	 { leftmodel = model >> halflongsize;
	   leftmodellen = modellen - halflongsize;
	   rightmodellen = halflongsize;
	 }
	else
	 { leftmodellen = 0;
	   rightmodellen = modellen;
	 }
	for ( pj = 0; pj < tablesize; pj++ )
	   wordtable[pj] = 0;

	window = leftwin = 00UL; len = 0;
	lj = 1 - halflongsize;
	for ( pj = 1; pj <= comseqlen; pj++, lj++ )
	 { window <<= 2;
	   if ( (tmp1 = comcode[pj]) < nncode )
	    { window |= (unsigned long) tmp1; len++; }
	   else
	      len = 0;
	   if ( lj > 0 )
	    { leftwin <<= 2;
	      if ( (tmp1 = comcode[lj]) < nncode ) leftwin |= (unsigned long) tmp1;
	    }
	   if ( len < modellen ) continue;

	   modelbit = 01UL; winbit2 = 03UL;
	   wordcode = 00UL; score = 0;
	   for ( j = 0; j < rightmodellen; j++ )
	    { if ( model & modelbit )
		  wordcode  |= (  window & winbit2 ) >> score;
	       else
		  score += 2;
	       modelbit <<= 1;
	       winbit2 <<= 2;
	    }    /* obtain a word in window according to model */

	   if ( leftmodellen )
	    { rightwordlen = longsize - score;
	      modelbit = 01UL; winbit2 = 03UL;
	      leftcode = 00UL; score = 0;
	      for ( j = 0; j < leftmodellen; j++ )
	       { if ( leftmodel & modelbit )
		     leftcode  |= ( leftwin & winbit2 ) >> score;
	         else
		     score += 2;
	         modelbit <<= 1;
	         winbit2 <<= 2;
	       }   /* obtain a word in leftwin according to leftmodel */
	      wordcode |= leftcode << rightwordlen;
	    }	/* the left model is not empty */

	   wst = pj - modellen + 1;
	   if ( (pos = wordtable[wordcode]) != 0 )
	    { FindName(settable, pos, pname, tmp1, zz)
	      FindName(settable, wst, wname, tmp1, zz)
	      if ( pname != wname )
	       { if ( (zz = setcount[wname]) < passlen && setcount[pname] < passlen )
	          { MergeSets(settable, setcount, pname, wname, newname)
	            wordtable[wordcode] = newname;
		    ucount++;
	          }
	         else
		    if ( zz < passlen ) wordtable[wordcode] = wname;
	       }
	    }
	   else
	       wordtable[wordcode] = wst;
	 }
	*ucptr = ucount;
}

/* Construct lists of positions such that all positions in the same set are linked */
MakePositionLists(comptr, bkptr)
comtype    *comptr;	/* pointer to comseq */
blocktype  *bkptr;	/* pointer to query block */
{ long  comseqlen;	/* length of the composite string */ 
  long  h, j, k;	/* index */
  long  pj, lj;		/* index */
  long  jname;		/* name of a set containing j */
  long  tmp;		/* temporary var */
  long  zz;		/* tmp var */
  long  prev;		/* last position in the set */
  long qrydbbord;	/* length of the query block in comseq */

        comseqlen = comptr->comlen;
	for ( j = 0; j <= comseqlen; j++ )
	   if ( settable[j] < 0 )  settable[j] = 0;
	
	for ( j = 1; j <= comseqlen; j++ )
	 { FindName(settable, j, jname, tmp, zz)
	   if ( settable[jname] == 0 )
	    { settable[jname] = -j;
	    }
	   else
	    { prev = - settable[jname];
	      poslist[prev] = j;
	      settable[jname] = -j;
	    }
	   poslist[j] = 0;
	 }

	RemoveLowCompRegions(comptr);

	qrydbbord = bkptr->seqlen;
	for ( j = 1; j <= qrydbbord; j++ )
	 { k = poslist[j];
	   if ( k == 0 || k > qrydbbord ) continue;
	   for ( ; k > 0 && k <= qrydbbord; )
	      k = poslist[k];
	   for ( h = j; h != k; )
	    { tmp = poslist[h]; 
	      poslist[h] = k; 
	      h = tmp;
	    }
	 }           /* link query positions to datab positions */
}

/* Reomve positions in low complexity regions from the lists */
RemoveLowCompRegions(comptr)
comtype    *comptr;	/* pointer to comseq */
{ long  comseqlen;	/* length of the composite string */ 
  long  h, j, k;	/* index */
  long  tmp;		/* temporary var */
  long  prev;		/* last position in the set */
  long  score;		/* score of a region */
  long  start, end;	/* positions of a region with the max score */
  long  first;		/* last position with a negative score */
  long  max;		/* maximum score */
  long  neg = -6;	/* negative score for a position */
  long  pos =  1;	/* positive score for a position */
  long  perd = 10;	/* maximum length of a unit in a low complexity region */
  char  *cseq;		/* base sequence */
  long  lowlen = 14;	/* minimum length of low complexity regions */   

        comseqlen = comptr->comlen;
	cseq = comptr->combase;
	for ( j = 0; j <= comseqlen; j++ )
	   setcount[j] = 0;
	
	score = max = first = end = start = 0;
	for ( j = 1; j <= comseqlen; j++ )
	 { score += ( (tmp = poslist[j]) > 0 && tmp < j + perd) ? pos : neg; 
	   if ( score > max )
	    { max = score;
	      start = first;
	      end = j;
	    }
	   else
	    if ( score < 0 )
	     { score = 0;
	       if ( max > 0 && end - start > lowlen )
	        { if ( (tmp = start - minmodellen + 2) < 1 ) tmp = 1; 
		  for ( k = tmp; k <= start; k++ )
		     setcount[k] = 1;
	          if ( (tmp = end + minmodellen - 1) > comseqlen )
		      tmp = comseqlen;
		  for ( k = end + 1; k <= tmp; k++ )
		     setcount[k] = 1;
		  if ( j > tmp ) j = tmp;	/* set j back */

		  h = 0;
		  for ( k = start + 1; k <= end; k++ )
		   { setcount[k] = 1;
	             fprintf(lowcomp, "%c", cseq[k]);
		     if ( ++h == 60 ) { h = 0;  fprintf(lowcomp, "\n"); }
		   }
		  fprintf(lowcomp, "\n");
	        }
	       first = j;
	       max = end = start = 0;
	     }      /* setcount[k] = 1 if k in a low complexity region */
	 }          /* find low complexity regions */

	for ( j = 1; j <= comseqlen; j++ )
	 { if ( poslist[j] == 0 || setcount[j] == 2 ) continue;
	   prev = 0;
	   for ( k = j ; k > 0; )
	    { h = poslist[k];
	      if ( setcount[k] == 1 )
	       { poslist[prev] = h;
	         poslist[k] = 0;
	       }
	      else
	        prev = k;
	      
	      setcount[k] = 2;
	      k = h;
	    }
	 }           /* remove positions in low complexity regions from lists */
}

/* Produce high-scoring chains between two blocks of sequences. */
Search(comptr, bkptr, locrec, ort)
comtype   *comptr;	/* pointer to comseq */
blocktype *bkptr;	/* pointer to a block record */
loctype   locrec[];	/* position record */
int       ort;		/* orientation of the query block */
{ long  qrlen;		/* length of the current query sequence */
  long  dblen;		/* length of a database sequence */
  long  qstart, qend;	/* start and end positions of a query seq */
  long  dstart, dend;	/* start and end positions of a database seq */
  int   symbol;		/* The next character */
  long  i, j;
  long  succ,  pred;	/* segment index */
  long  numsp;		/* number of segments in a chain */
  long  idn;		/* numbers of matches in a segment */
  long  tolidn, tolsim;	/* numbers of matches and similarities in a segment */
  long  len;		/* length of a segment */
  long  cleng;		/* sum of lengths of segments in a chain */
  long  x, y;		/* temp variables */
  long  sim;            /* number of matches in a segment */
  long  dbind;		/* index of a database sequence */
  long  qrind;		/* index of a query sequence */

  char  *a;	 	/* temp var */
  char qrname[ACCLEN+2];	/* name of a query sequence */
  char dbname[ACCLEN+2];	/* name of a datab sequence */
  char qrdesp[ACCLEN+2];	/* description of a query sequence */
  char dbdesp[ACCLEN+2];	/* description of a datab sequence */
  long  comseqlen;	/* length of the composite string */ 
  long qbase, dbase;	/* start positions of query and datab seqs in combase */
  char *combase;	/* the combined sequence */
unsigned char *comcode; /* integer code of the combined sequence */
unsigned char *ap, *bp; /* pointers to comcode */
	
     comseqlen = comptr->comlen;
     combase = comptr->combase;
     comcode = comptr->comcode;
     for ( j = 0; j <= comseqlen; j++ )
        diagonal[j] = 0;

     for ( qrind = 0; qrind < bkptr->num; qrind++ )
      { a  = comptr->comname + locrec[qrind].nameind + 1;
	for ( j = 0; j < ACCLEN; j++ )
	 { symbol = *a++;
	   if ( symbol == ' ' || symbol == '\0' )
	      break;
	   qrname[j] = symbol;
	 }
	qrname[j] = '\0';

	if ( j < ACCLEN && symbol == ' ' )
	 { for ( j = 0; j < ACCLEN; j++ )
	    { symbol = *a++;
	      if ( symbol == '\0' ) break;
	      qrdesp[j] = symbol;
	    }
	   qrdesp[j] = '\0';
	 }
	else
	 {  qrdesp[0] = ' ';  qrdesp[1] = '\0'; }

	qrlen = locrec[qrind].length;
	qbase = locrec[qrind].start;

	if ( qrlen >= minmodellen )
	    { cseglen = tupsize = 0;
	      if ( onewordmatch )
	         ComputeSegmentPairs(comptr, bkptr, locrec, qrind);
	      else
	         ComputeSegmentPairs2(comptr, bkptr, locrec, qrind);
	      totalsps += cseglen;
	      ChainSeg();
	      for ( i = 1; i <= tupsize; i++ )
	       { succ = numsp = 0;
		 for ( pred = tuplist[i].last; pred ; numsp++ )
		  { pred = segpair[j = pred].pred;
		    segpair[j].pred = succ;
		    succ = j;
		  }
		 pred = succ;
		 tolidn = tolsim = cleng = 0;
		 for ( ; succ ; succ = segpair[succ].pred )
		  { qstart = segpair[succ].qstart;
		    qend = segpair[succ].qend;
		    len = qend - qstart + 1;
		    ap = segpair[succ].qsp;
		    bp = segpair[succ].dsp;
		    idn = sim = 0;
		    for ( j = 0; j < len; j++ )
		     { if ( (x = *ap++) == (y = *bp++) && x != nncode )
			{ idn++;
			  sim++;
			}
		       if ( x == nncode || y == nncode )
			 sim++;
		     }
		    cleng += len;
		    tolidn += idn;
		    tolsim += sim;
		    segpair[succ].idn = idn;
		    segpair[succ].sim = sim;
                  }
		 if ( 100 * tolidn < idncutoff * cleng || 100 * tolsim < simcutoff * cleng )
		    continue;
		 dstart = segpair[dbind = tuplist[i].first].dstart;
		 dend = segpair[y = tuplist[i].last].dend;
	         if ( ort )
		  { qstart = segpair[dbind].qstart;
                    qend = segpair[y].qend;
		  }
		 else
		  { qstart = qrlen + 1 - segpair[dbind].qstart;
                    qend = qrlen + 1 - segpair[y].qend;
		  }
                 dbase =  locrec[dbind = segpair[dbind].id].start;
                 dblen = locrec[dbind].length;

	         a = comptr->comname + locrec[dbind].nameind + 1;
	         for ( j = 0; j < ACCLEN; j++ )
	          { symbol = *a++;
	            if ( symbol == ' ' || symbol == '\0' )
	               break;
	            dbname[j] = symbol;
	          }
	         dbname[j] = '\0';

	         if ( j < ACCLEN && symbol == ' ' )
	          { for ( j = 0; j < ACCLEN; j++ )
	             { symbol = *a++;
	               if ( symbol == '\0' ) break;
	               dbdesp[j] = symbol;
	             }
	            dbdesp[j] = '\0';
	          }
	         else
	          {  dbdesp[0] = ' ';  dbdesp[1] = '\0'; }

	         printf("\nChain %9d %9d %9d %4d %7d %7d %s  %s\n",qstart, qend,
		  tuplist[i].total, numsp, dstart-dbase, dend-dbase, qrname, dbname);
/*
  	 printf("%s\t%s\t%ld\t%s\t%s\t%s\t%ld\t%ld\t%ld\t%ld\t%f\t%f\t%ld\t%d\t%d\t%s\t%s\t%s\t%ld\n",
  		    dbname, btab_date, dblen, program,
  		    name2, qrname, dstart-dbase, dend-dbase, qstart, qend,
  		    100.0 * tolidn / cleng, 100.0 * tolsim / cleng,
  		    tuplist[i].total, -1, -1, qrdesp, dbdesp,
  		    ( ort ? "Plus" : "Minus" ), qrlen);
*/

		 succ = pred;
		 for ( ; succ ; succ = segpair[succ].pred )
		  { dstart = segpair[succ].dstart - 1;
		    qstart = segpair[succ].qstart - 1;
		    dend = segpair[succ].dend;
		    qend = segpair[succ].qend;
		    segpair[succ].new = 0;
		    len = dend - dstart;
		    sim = segpair[succ].sim;
		    idn = segpair[succ].idn;
                    dbase = locrec[dbind = segpair[succ].id].start;
                    printf("\nScore: %d Identity: %d/%d (%d%%) Similarity: %d%% QStrand: %s\n",
		       segpair[succ].score, idn, len, (int) ( (100.0 * idn) / len ),
		       (int) ( (100.0 * sim) / len ), (ort == 1 ? "Plus" : "Minus") );
		    if ( ort )
		     { x = qstart + 1; y = qend; }
		    else
		     { x = qrlen - qstart; y = qrlen - qend + 1; }
	            printf("Positions: %9d %9d %7d %7d\n", x, y,
		                     dstart+1-dbase, dend-dbase);
                    if ( ++numchains < maxchains )
	               display2(combase + dstart, combase + qbase + qstart,
		                        dend - dstart, qend - qstart,
                               dstart + 1 - dbase, qstart + 1, ort, qrlen);
                  }          	/* report each segment pair */

               }		/* for each chain computed */

	    }			/* compare the query with datab */

      }				/* for each query */
}

/* gap penalty for query */
#define gapq(k)  ((hh = k) <= 0 ? q : (hh <= qgaplen ? q+r*hh : qpay))

/* gap penalty for library sequence */
#define gapl(k)  ((hh = k) <= 0 ? q : (hh <= lgaplen ? q+r*hh : lpay))

SetUpWDi()
{ int  i, j;	/* index varialbes */

	nncode = DNASIZE - 1;
	for ( i = 0; i < 128; i++ )
	   di[i] = nncode; 	/* code of 'N' */
	di['a'] = di['A'] = 0;
	di['c'] = di['C'] = 1;
	di['g'] = di['G'] = 2;
	di['t'] = di['T'] = 3;
	di['n'] = di['N'] = 4;
	
	/* handle cases where the end of an input sequence is reached. */
	for ( i = 0; i < 128; i++ )
	  for ( j = 0; j < 128; j++ )
	     w[i][j] = MINF;
	/* compute substitution scores for bases. */
	for ( i = 0; i < DNASIZE; i++ )
	  for ( j = 0; j < DNASIZE; j++ )
	    if ( i == j )
	       w[i][j] = match;
	    else
	       w[i][j] = mismh;
	w[nncode][nncode] = mismh;
	
	for ( j = 0; j < 128; j++ )
	  basecomp[j] = j;
	basecomp['a'] = 't';
	basecomp['A'] = 'T';
	basecomp['c'] = 'g';
	basecomp['C'] = 'G';
	basecomp['g'] = 'c';
	basecomp['G'] = 'C';
	basecomp['t'] = 'a';
	basecomp['T'] = 'A';
}

/* computes high-scoring segment pairs between two sequences */
ComputeSegmentPairs(comptr, bkptr, locrec, qrind)
comtype   *comptr;	/* pointer to comseq */
blocktype *bkptr;	/* pointer to a block record */
loctype   locrec[];	/* position record */
long      qrind;	/* index of the query sequence */
{ long  j, k, h, f,g;	/* index variables */
  long  pj;		/* index varialbes */
  long  maxs;		/* maximum score seen */
  long  score;		/* current score */
  long  num;		/* number of segment pairs in segment */
  long  tmp1, tmp2;	/* temporary variables */
  long  found, low, high, mid;         /* for binary search */
  long  plimit;		/* the last position for the query sequence */
  long  qrlen;		/* the length of the query sequence */
  long  winstart;	/* position of the query sequence */
  long  qbase;		/* locrec[qrind].start */
unsigned char *qsp, *qep;	/* pointers to query start and end */
unsigned char *dsp, *dep;	/* pointers to datab start and end */
unsigned char *aap; 	        /* pointer to element of comcode */
unsigned char *codp;	        /* pointer to element of comcode */
unsigned char *comcode;	        /* integer code of the combined sequence */

	num = cseglen;	/* copy the current number of segment pairs */
	comcode = comptr->comcode;
	qrlen = locrec[qrind].end - (qbase = locrec[qrind].start);
	plimit = qrlen - minmodellen + 1;
	for ( winstart = 1; winstart <= plimit; winstart++ )
	 { pj = qbase + winstart;
	   for ( g = poslist[pj]; g; g = poslist[g] )
	     { if ( ++megahits > 999999 ) { totalhits++; megahits = 0; }
	       h = diagonal[k = g - winstart];
	       if ( h && segpair[h].qend >= winstart ) continue;

	       qsp = qep = aap = comcode + pj + 7;  /* in the middle */
	       dsp = dep = codp = comcode + g + 7;
	       maxs = score = inits;
	       for ( ; maxs - score < distance; )
		{ score += w[*aap++][*codp++];
		  if ( maxs < score )
		   { maxs = score;
		     qep = aap; 
		     dep = codp;
		   }
		}    /* forward extension */

	       aap = --qsp;
	       codp = --dsp;
	       for ( score = maxs; maxs - score < distance; )
		{ score += w[*aap--][*codp--];
		  if ( maxs < score )
		   { maxs = score;
		     qsp = aap; 
		     dsp = codp;
		   }
		}    /* reverse extension */

	       maxs -= inits;
	       if ( maxs >= icutoff )
		{ if ( h && segpair[h].qstart > (qsp - comcode) + 1 - qbase )
		     f = h;
		  else
 	            if ( (f = ++num) > segsize )
		       DoubleSegSpace();
		  if ( f <= segsize )
		    { tmp1 = (qsp - comcode) + 1 - qbase;
		      tmp2 = (dsp - comcode) + 1;
		      segpair[f].qstart = tmp1;
		      segpair[f].qsp = qsp + 1;
		      segpair[f].dstart = tmp2;
		      segpair[f].dsp = dsp + 1;
		      segpair[f].antis = tmp1 + tmp2;
		      tmp1 = --qep - comcode - qbase;
		      tmp2 = --dep - comcode;
		      segpair[f].qend = tmp1;
		      segpair[f].dend = tmp2;
		      segpair[f].antid = tmp1 + tmp2;
		      segpair[f].score = segpair[f].total = maxs;
		      segpair[f].new = 1;
		      segpair[f].pred = 0;
		      segpair[f].first = f;
		      segpair[f].diag = k;
		      diagonal[k] = f;
                      tmp1 = segpair[f].dstart;
		      high = comptr->comnum - 1;
		      low = bkptr->num;
		      if ( locrec[low].start > tmp1 )
		        fatal("ComputeSegmentPairs: An unexpected small position");
                      for ( found = 0; ! found; )
                       { mid = (low + high) / 2;
                         if ( locrec[mid].end < tmp1 )
                            low = mid + 1;
                         else
                           if ( locrec[mid].start >= tmp1 )
                              high = mid - 1;
                           else
                             found = 1;
                       }
                      segpair[f].id = mid;
		    }
		  else
		    fatal("segpair index is out of bound");
		}
	     }
	 }
	for ( j = cseglen + 1; j <= num; j++ )
	  diagonal[segpair[j].diag] = 0;
	cseglen = num;
}

/* computes high-scoring segment pairs between two sequences under 2 hits */
ComputeSegmentPairs2(comptr, bkptr, locrec, qrind)
comtype   *comptr;	/* pointer to comseq */
blocktype *bkptr;	/* pointer to a block record */
loctype   locrec[];	/* position record */
long      qrind;	/* index of the query sequence */
{ long  j, k, h, f,g;	/* index variables */
  long  pj;		/* index varialbes */
  long  maxs;		/* maximum score seen */
  long  score;		/* current score */
  long  num;		/* number of segment pairs in segment */
  long  tmp1, tmp2;	/* temporary variables */
  long  found, low, high, mid;         /* for binary search */
  long  plimit;		/* the last position for the query sequence */
  long  qrlen;		/* the length of the query sequence */
  long  winstart;	/* position of the query sequence */
  long  qbase;		/* locrec[qrind].start */
unsigned char *qsp, *qep;	/* pointers to query start and end */
unsigned char *dsp, *dep;	/* pointers to datab start and end */
unsigned char *aap; 	        /* pointer to element of comcode */
unsigned char *codp;	        /* pointer to element of comcode */
unsigned char *comcode;	        /* integer code of the combined sequence */
  long  pj2;		/* index varialbe for a second word match */
  long  g2;		/* index varialbe for a second word match */
  int   maxplus8 = maxmodellen + 8;

	num = cseglen;	/* copy the current number of segment pairs */
	comcode = comptr->comcode;
	qrlen = locrec[qrind].end - (qbase = locrec[qrind].start);
	plimit = qrlen - 2 * maxmodellen - 3;
	for ( winstart = 1; winstart <= plimit; winstart++ )
	 { pj = qbase + winstart;
	   pj2 = pj + maxmodellen + 4;
	   for ( g = poslist[pj], g2 = poslist[pj2]; g && g2; )
	   { if ( (tmp1 = g2 - g) < maxmodellen )
	        g2 = poslist[g2];
	     else
	      if ( tmp1 > maxplus8 )
	         g = poslist[g];
              else
	     { if ( ++megahits > 999999 ) { totalhits++; megahits = 0; }
	       h = diagonal[k = g - winstart];
	       if ( h && segpair[h].qend >= winstart )
	        { g = poslist[g]; continue; }

	       qsp = qep = aap = comcode + pj + 7;  /* in the middle */
	       dsp = dep = codp = comcode + g + 7;
	       maxs = score = inits;
	       for ( ; maxs - score < distance; )
		{ score += w[*aap++][*codp++];
		  if ( maxs < score )
		   { maxs = score;
		     qep = aap; 
		     dep = codp;
		   }
		}    /* forward extension */

	       aap = --qsp;
	       codp = --dsp;
	       for ( score = maxs; maxs - score < distance; )
		{ score += w[*aap--][*codp--];
		  if ( maxs < score )
		   { maxs = score;
		     qsp = aap; 
		     dsp = codp;
		   }
		}    /* reverse extension */

	       maxs -= inits;
	       if ( maxs >= icutoff )
		{ if ( h && segpair[h].qstart > (qsp - comcode) + 1 - qbase )
		     f = h;
		  else
 	            if ( (f = ++num) > segsize )
		       DoubleSegSpace();
		  if ( f <= segsize )
		    { tmp1 = (qsp - comcode) + 1 - qbase;
		      tmp2 = (dsp - comcode) + 1;
		      segpair[f].qstart = tmp1;
		      segpair[f].qsp = qsp + 1;
		      segpair[f].dstart = tmp2;
		      segpair[f].dsp = dsp + 1;
		      segpair[f].antis = tmp1 + tmp2;
		      tmp1 = --qep - comcode - qbase;
		      tmp2 = --dep - comcode;
		      segpair[f].qend = tmp1;
		      segpair[f].dend = tmp2;
		      segpair[f].antid = tmp1 + tmp2;
		      segpair[f].score = segpair[f].total = maxs;
		      segpair[f].new = 1;
		      segpair[f].pred = 0;
		      segpair[f].first = f;
		      segpair[f].diag = k;
		      diagonal[k] = f;
                      tmp1 = segpair[f].dstart;
		      high = comptr->comnum - 1;
		      low = bkptr->num;
		      if ( locrec[low].start > tmp1 )
		        fatal("ComputeSegmentPairs2: An unexpected small position");
                      for ( found = 0; ! found; )
                       { mid = (low + high) / 2;
                         if ( locrec[mid].end < tmp1 )
                            low = mid + 1;
                         else
                           if ( locrec[mid].start >= tmp1 )
                              high = mid - 1;
                           else
                             found = 1;
                       }
                      segpair[f].id = mid;
		    }
		  else
		    fatal("segpair index is out of bound");
		}
	       g = poslist[g];
	     }      /* two word matches are found */
	   }        /* for each pair of word occurrences */
	 }          /* for each position in the query sequence */
	for ( j = cseglen + 1; j <= num; j++ )
	  diagonal[segpair[j].diag] = 0;
	cseglen = num;
}

/* Allocate more space to segpair, segstd and tuplist */
DoubleSegSpace()
{ long    i;
  long    oldsize;		/* old size */
  segptr oldsegpair; 		/* for holding segment pairs */
  segptr *oldsegstd;		/* a sorted list of segment pairs */
  tupptr oldtuplist;	/* a list of disjoint chains of segments */
  segptr one, two;		/* temp */
  void   *ckalloc();

	oldsize = segsize;
	segsize *= 2;
	oldsegpair = segpair;
	oldsegstd = segstd;
	oldtuplist = tuplist;
	segpair = ( segptr ) ckalloc( (segsize + 1) * sizeof(segtp));
	segstd = ( segptr * ) ckalloc( (segsize + 1) * sizeof(segptr));
	tuplist = ( tupptr ) ckalloc( (segsize + 1) * sizeof(tuptp));
	one = segpair;
	two = oldsegpair;
	for ( i = 1; i <= oldsize; i++ )
	 { one++;
	   two++;
	   one->dstart = two->dstart;
           one->dend = two->dend;
           one->qstart = two->qstart;
           one->qend = two->qend;
           one->new = two->new;
           one->score = two->score;
           one->total = two->total;
           one->pred = two->pred;
           one->first = two->first;
           one->antis = two->antis;
           one->antid = two->antid;
           one->diag = two->diag;
           one->id = two->id;
           one->qsp = two->qsp;
           one->dsp = two->dsp;
           one->idn = two->idn;
           one->sim = two->sim;
	 }
 (void) free(oldsegpair);
 (void) free(oldsegstd);
 (void) free(oldtuplist);
}

/* It sorts segment pairs by antidiagonals and chains close segment pairs. */
ChainSeg()
{ long  i, j, d;	/* index variables */
  long  sorted;		/* flag */
  int  found;		/* flag */
  long  recent;		/* index of most recently visited element */
  long  temp, ss, hh;	/* temporary variables */
  long  first;		/* start segment in a chain */
  long  total;		/* score of the chain */
  segptr  p;
unsigned char *qsp, *dsp;	/* pointers to PN and DN */
  long  iscore;		/* segstd[i]->score */
  long  is3;		/* score of 3' portion of a segment */
  long  am, dm;		/* gap lengths */

	/* make an array of pointers and sort the array */
	p = segpair;
	for ( i = 1; i <= cseglen; )
	  segstd[i++] = ++p;
	QuickSort(1, cseglen);
      	recent = 0;
	/* chain segments */
	for ( i = 1; i <= cseglen; i++ )
	 { if ( (j = i - 1) && segstd[i]->antis - segstd[j]->antid < antidis )
	    { qsp = segstd[i]->qsp;
	      dsp = segstd[i]->dsp;
	      total = segstd[i]->qend - segstd[i]->qstart;
	      for ( d = ss = 0, temp = w[*qsp++][*dsp++]; d < AAOVER; d++ ) 
	       if ( d <= total )
		{ fdst[d] = ss = temp;
		  temp += w[*qsp++][*dsp++];
		}
	       else
		  fdst[d] = ss;
	    }
	   iscore = segstd[i]->score;
	   for ( ; j && segstd[i]->antis - segstd[j]->antid < antidis; j-- )
	    { is3 = iscore; 
	     if ( segstd[i]->id == segstd[j]->id &&
		  (temp = am = segstd[i]->qstart - segstd[j]->qend ) > aaover &&
		  (d = dm = segstd[i]->dstart - segstd[j]->dend ) > aaover &&
		  ( ( temp > 0 && d > 0 ) ||
		   ( is3 = iscore - fdst[d < temp ? (-d) : (-temp)]) >= icutoff ) &&
		(ss = segstd[j]->total + is3 - gapq(am-1) - gapl(dm-1)) > segstd[i]->total)
              { segstd[i]->first = segstd[j]->first;
                segstd[i]->pred = segstd[j] - segpair;
	        segstd[i]->total = ss;
	      }
	    }
	   if ( (total = segstd[i]->total) >= fcutoff )
	    { first = segstd[i]->first;
	      found = 0;
	      if ( recent && tuplist[recent].first == first )
		found = 1;
	      else
		for ( d = tupsize; d ; d-- )
		 { if ( tuplist[d].first == first )
		    { found = 1;
		      recent = d;
		      break;
		    }
		   if ( segpair[first].antis - tuplist[d].antid > antidis )
		      break;
		 }
	      if ( found )
	       { if ( tuplist[recent].total < total )
		  { tuplist[recent].total = total;
		    tuplist[recent].last = segstd[i] - segpair;
		    ss = tuplist[recent].antid = segstd[i]->antid;
		    for (d = recent + 1; d <= tupsize; d++ )
		      tuplist[d].antid = ss;
		  }
	       }
	      else
	       { tuplist[recent = ++tupsize].total = total;
	         tuplist[recent].first = first;
		 tuplist[recent].last = segstd[i] - segpair;
		 tuplist[recent].antid = segstd[i]->antid;
	       }
	    }
	 }
}

/* It sorts elements between positions p and r. */
QuickSort(p, r)
long  p, r; /* start and end positions */
{ long  i, j;		/* index variables */
  long  sorted;		/* flag */
  segptr  t;		/* pointer */
  long  pivot;	        /* pivot element */

     if ( p >= r ) return;
     if ( p + 20 > r )
      { for ( i = p; i < r; i++ )
	 { sorted = 1;
	   for ( j = r; j > i; j--)
	     if ( segstd[j-1]->antid > segstd[j]->antid )
	      { t = segstd[j];
		segstd[j] = segstd[j-1];
		segstd[j-1] = t;
		sorted = 0;
	      }
	   if ( sorted )
	      break;
	 }
	return;
      }
    pivot = segstd[p]->antid;
    i = p - 1;
    j = r + 1;
    while ( 1 )
     { for ( j--; segstd[j]->antid > pivot; j-- )
	  ;
       for ( i++; segstd[i]->antid < pivot; i++ )
	  ;
       if ( i < j )
	{ t = segstd[i];
	  segstd[i] = segstd[j];
	  segstd[j] = t;
        }
       else
	 break;
     }
    QuickSort(p, j);
    QuickSort(j+1, r);
}

/* Alignment display routine */

static char ALINE[65];	/* cDNA line */
static char DLINE[65];	/* DNA line */
static char CLINE[65];	/* pair type indicator */ 

display2(A, B, M, N, AP, DP, orient, blen)
char A[], B[];		/* two regions */
long M, N;		/* their lengths */
long AP, DP;		/* start positions */
int  orient;		/* orientation of B */
long blen;		/* length of the sequence for region B */
{ char *a;	/* cDNA line pointer */ 
  char *d;	/* DNA line pointer */
  char *c;	/* center line pointer */
  long  i, j;	/* index variables */
  long  dp;	/* DNA sequence position */
  long  ap;	/* cDNA sequence position */
  long mdp;	/* the DNA position relative to the plus strand */
  long  dp2;	/* DNA sequence position for right column */
  long  ap2;	/* cDNA sequence position for right column */
  long  mdp2;	/* the DNA position relative to the plus strand */
  char x, y;	/* temp */
  long  temp;   /* temp */

  i = j = 0;
  ap = AP;
  dp = DP;
  a = ALINE;
  d = DLINE;
  c = CLINE;
  while (i < M || j < N)
    { *a++ = x = A[++i];
      *d++ = y = B[++j];
      *c++ = ((temp = di[x]) == di[y] && temp != nncode) ? '|' : ' ';
      if (a >= ALINE+60 || i >= M && j >= N)
	{ if ( i >= M && j >= N )
	    for ( ; a < ALINE+60 ; )
	      *a++ = *d++ = ' ';
          *a = *d = *c = '\0';
	  ap2 = AP + i - 1;
	  dp2 = DP + j - 1;
	  if ( orient )
	   { mdp = dp;
	     mdp2 = dp2;
	   }
	  else
	   { mdp = blen - dp + 1;
	     mdp2 = blen - dp2 + 1;
	   }
          (void) printf("\n%10d %s %d\n           %s\n%10d %s %d\n",
			       mdp,DLINE,mdp2,CLINE,ap,ALINE,ap2);
	  ap = AP + i;
	  dp = DP + j;
	  a = ALINE;
	  d = DLINE;
	  c = CLINE;
        }
    }
}

/* lib.c - library of C procedures. */

/* fatal - print message and die */
fatal(msg)
char *msg;
{
	(void) fprintf(stderr, "%s\n", msg);
	exit(1);
}

/* fatalf - format message, print it, and die */
fatalf(msg, val)
char *msg, *val;
{
	(void) fprintf(stderr, msg, val);
	(void) putc('\n', stderr);
	exit(1);
}
	
/* ckopen - open file; check for success */
FILE *ckopen(name, mode)
char *name, *mode;
{
	FILE *fopen(), *fp;

	if ((fp = fopen(name, mode)) == NULL)
		fatalf("Cannot open %s.", name);
	return(fp);
}

/* ckalloc - allocate space; check for success */
void *ckalloc(amount)
size_t  amount;
{
	void *malloc(), *p;

	if ( (p = malloc(amount) ) == NULL)
		fatal("Ran out of memory.");
	return (p);
}
