# Supplementary material for: A method for finding single-nucleotide polymorphisms with allele frequencies in sequences of deep coverage
Source: BMC Bioinformatics. 2005 Sep 7;6:220. doi: 10.1186/1471-2105-6-220 (PMC1239908; doi:10.1186/1471-2105-6-220)
Supplement: Additional File 1 — A file named PolyFreq.tar is included. The file contains the source code of all programs in the package. The file is unpacked by using the Unix command "tar xvf PolyFreq.tar" on a Unix or Linux computer. [file 1471-2105-6-220-S1.tar › PolyFreq/gap22.c]

/*  A GLOBAL ALIGNMENT PROGRAM (GAP22):
    
    Btab

     copyright (c) 1996-2002 Xiaoqiu Huang
     E-mail: xqhuang@cs.iastate.edu
     The author does not offer any warranties or representation,
     nor does the author accept any liabilities with respect to the program.
     No part of this program may be employed for commercial use
     without prior written permission of the author. Please contact the author at
     xqhuang@cs.iastate.edu for any requests for the package.

     Proper attribution of the author as the source of the software would
     be appreciated:
     Huang, Xiaoqiu
     On Global Sequence Alignment,
     Computer Applications in the Biosciences, 10(3), 227-235, 1994.

     Xiaoqiu Huang
     Department of Computer Science
     and 2001 Iowa State University
     Ames, IA 50011
     E-mail: xqhuang@cs.iastate.edu

     The following improvements are made in GAP22. An efficient algorithm 
     is designed and implemented to compute an alignment quickly for each
     chain of segment pairs. The ordered list of segment pairs in the chain
     form a scaffold of the alignment. Every portion of the alignment between
     two adjacent segment pairs is computed by performing a dynamic programming
     computation over a rectanular region. The region extends into the two
     corresponding ends of the segment pairs by a number of bases specified
     in the -t option, where a large value for -t means that more bases from
     the cDNA sequence are included in the region. The number of bases from
     the genomic sequence that are included in the region is controlled by
     a factor f specified in the -f option. Let c be the number of bases
     from the cDNA sequence in the region. Then at most f * c bases from
     each end of the genomic fragment are included in the region. In other
     words, if the length of the genomic fragment is greater than 2 * f *c,
     then the middle part of the genomic fragment is not included in
     the region. A large factor f means that more genomic bases are included
     in the computation.

     For each chain of segment pairs, GAP22 decides if to use the efficient
     algorithm for computing an alignment. The decision is based on the
     percent identity of the chain, which is the total number of exact matches
     in the segment pairs divided by the length of the cDNA sequence.
     If the percent identity of the chain is greater than or equal to a
     percent identity cutoff specified in the -w option, then the efficient
     algorithm is used. Otherwise, the full matrix computation is performed.
     I thank Brian Haas for suggestions to make make GAP2 efficient. 9/30/02

     Below is documentation for GAP2.

    Say something about terminal configuration         ---------
					       ---------

    The GAP2 program is an improved version of GAP. GAP2 is designed
    for comparing a genomic DNA sequence with a cDNA sequence.
    GAP2 uses the GT and AG denucleotide patterns to recognize splice sites.
    Deletion of any region of length > k of the DNA sequence is given a
    constant penalty of q + k r, where q and r are gap-open and gap-extension
    penalties. The GAP2 program computes a global alignment of two sequences
    without penalizing terminal gaps. It delivers the alignment in
    linear space, so long sequences can be aligned. 

    Users supply scoring parameters. In the simplest form, users just
    provide 3 integers: ms, q and r, where ms is the score of a mismatch
    and the score of an i-symbol indel is -(q + r * i). Each match
    automatically receives score 10. This simple scoring scheme may be
    used for DNA sequences. NOTE: all scores are integers.

    In general, users can define an alphabet of characters appearing
    in the sequences and a matrix that gives the substitution score
    for each pair of symbols in the alphabet. The 127 ASCII characters
    are eligible. The alphabet and matrix are given in a file, where
    the first line lists the characters in the alphabet and the lower
    triangle of the matrix comes next. An example file looks as follows:

    ARNDC	       
     13
    -15  19
    -10 -22  11
    -20 -10 -20  18
    -10 -20 -10 -20  12

    Here the -22 at position (3,2) is the score of replacing N by R.
    This general scoring scheme is useful for protein sequences where the
    set of protein characters and Dayhoff matrix are specified in the file.

    The GAP2 program is written in C and runs under Unix systems on
    Sun workstations and under DOS systems on PCs.
    We think that the program is portable to many machines.

    Sequences to be analyzed are stored in separate files.
    An input file contains all characters of a sequence, separated by
    newline characters, in linear order. No other characters are allowed.
    Since upper case and lower case characters are different, use the same
    case consistently. A sample sequence file of 4 lines is shown below.

GAATTCTAATCTCCCTCTCAACCCTACAGTCACCCATTTGGTATATTAAA
GATGTGTTGTCTACTGTCTAGTATCCCTCAAGTAGTGTCAGGAATTAGTC
ATTTAAATAGTCTGCAAGCCAGGAGTGGTGGCTCATGTCTGTAATTCCAG
CACTGGAGAGGTAGAAGTG

    To find the best alignment of two sequences in files A and B,
    use a command of form

	   gap2  A  B  gs  ms  q  r > result

    where gap2 is the name of the object code, gs is the minimum length
    of any deletion gap receiving a constant gap penalty,
    ms is a negative integer specifying mismatch weight, q and r are
    non-negative integers specifying gap-open and gap-extend penalties,
    respectively. Output alignment is saved in the file "result".
    If GAP2 is used to align DNA and cDNA sequences, then A must
    be the genomic DNA sequence and B the cDNA sequence.
    If GAP2 is used to align protein sequences of substantially
    different lengths, then A must be the longer sequence.

    For using a scoring matrix defined in file S, use a command of form

	   gap2  A  B  gs  S  q  r > result

    Note that ms is replaced by the file S.

    Acknowledgments
     I thank the following people for discussions and suggestions:
     Mark Adams, Tony Kerlavage, Brendan Loftus, Steve Rounsley,
     Brian Haas, Granger Sutton, and Lixin Zhou.
     Phil Green and LaDeana Hillier suggested use of the splice
     site information (GT and AG) in the GAP2 program.
*/

#include   <stdio.h>
#include <string.h>
#include <ctype.h>
#include <time.h>
#include <stdlib.h>
#define  DNASIZE    5   /* size of DNA alphabet: A, C, G, T, N */
#define  BONUS5     3   /* a bonus for a long gap starting with GT */
#define  BONUS3     3   /* a bonus for a long gap ending with AG */
#define  LINELEN   60   /* lenght of an output line */
#define  ACCLEN   400   /* maximum length of accession information */
#define  EXTRA     50   /* length of extra DNA region used */
#define  CSLEN     75   /* max length of 5' and 3' end of an exon examined */
#define  MINEXON   21   /* minimum exon length, must be < CSLEN */
#define  QGAPLEN   20	/* default value for gaplen */
#define  GAPOPEN    6	/* default value for q */
#define  GAPEXTN    1	/* default value for r */
#define  MATCH      2   /* default value for match */
#define  MISMAT    -2   /* default value for mismh */
#define  DNAS2 (DNASIZE*DNASIZE);
static int trimlen = 10;        /* length of trimmed end regions of SPs */
static int iswholematrix = 1;   /* 0, partial matrix; otherwise, whole matrix */
static int genolenfac = 3;      /* genomic region size = cDNA region * genolenfac */
static int pcentidcut = 85;     /* percent identity cutoff */
static int lowestpcentid = 65;  /* lowest percent identity */

// Version info
static float VersionS = 1.51f;
static char * BuildS = "$Revision: 1.11 $";

static int    di[128];          /* DNA letter to integer code */
static int    gtcode;           /* the integer code of GT */
static int    agcode;           /* the integer code of AG */
static int    bonus5;           /* BONUS5 */

static int    bonus3;           /* BONUS3 */
static int    dnalen;           /* length of current query seq */
static int    maxdnalen;        /* length of max query seq  */
static int    nncode;           /* code of 'N' */
static int   minexon = MINEXON; /* min exon length */
static int   aalen;             /* maximu database sequence length */

/* Btab information */
static char dhead[ACCLEN+1];	  /* the name of the current genomic DNA */
static char btab_date[100];	    /* search date */
static char *program;           /* program name */
static char dblocus[ACCLEN+1];  /* locus name of database */
static int  dbstart;		/* start position of DB sequence */
static int  dbend;		/* end position of DB sequence */
static int  dblen;		/* length of DB sequence */
static int  idnno;		/* number of identities */
static int  simno;		/* number of similarities */
static int  exlen;		/* length of an exon alignment */
static int  exscore;		/* length of an exon alignment */
static char dbdesp[ACCLEN+1];	/* DB sequence description */
static FILE *Btabp;		/* Btab output file pointer */
static char fname[ACCLEN+1];	/* Btab file name */
static FILE *ALIGN;
/* donor and acceptor site information */
#define LAS	41	/* length of a region around an acceptor site */
#define LDS	9	/* length of a region around a donor site */
/* acceptor site uses a WAM and WWAM method */
float score38[4] = {-0.35, 0.20, 0.03, 0.07}; /* statistical data for acceptor site */
float score37[16]= {-0.29, 0.45,-0.26, 0.35,-0.42, 0.05, 0.28, 0.19,
	            -0.28,-0.02, 0.11, 0.10,-0.43, 0.28, 0.10,-0.17};
float score36_21[16][64]={
{
  -0.27, 0.24,-0.25, 0.25, 0.17,-0.01,-0.54,-0.03,-0.08, 0.14, 0.07,-0.17, 0.08, 0.08,-0.11, 0.03,
  -0.31, 0.03, 0.07, 0.14,-0.59, 0.30,-0.24, 0.20,-0.55,-0.03, 0.16, 0.20,-0.56, 0.22, 0.01,-0.03,
  -0.04, 0.05,-0.06, 0.16,-0.35, 0.25,-0.08, 0.03,-0.65, 0.27, 0.28,-0.18,-0.27, 0.21, 0.06,-0.11, 
   0.21, 0.48,-0.39,-0.36,-0.12, 0.18,-0.71, 0.02,-0.05, 0.08,-0.15, 0.16,-0.24, 0.29,-0.04,-0.06
},
{
  -0.32, 0.35,-0.30, 0.28, 0.17,-0.00,-0.41,-0.07, 0.01, 0.21,-0.16,-0.01, 0.04, 0.02,-0.00, 0.01,
  -0.35,-0.07, 0.11, 0.20,-0.53, 0.29,-0.36, 0.19,-0.37,-0.05, 0.10, 0.20,-0.50, 0.28, 0.01,-0.13,
  -0.03, 0.17,-0.13, 0.15,-0.38, 0.26,-0.13, 0.05,-0.56, 0.39, 0.08,-0.09,-0.44, 0.13, 0.19,-0.15, 
   0.25, 0.46,-0.42,-0.33,-0.08, 0.20,-0.72,-0.02, 0.08, 0.04,-0.17, 0.09,-0.34, 0.30,-0.10, 0.01
},
{
  -0.14, 0.11,-0.42, 0.32, 0.12, 0.00,-0.63, 0.05,-0.07, 0.30,-0.21, 0.08, 0.13,-0.13, 0.01, 0.03,
  -0.28,-0.11, 0.16, 0.09,-0.50, 0.34,-0.53, 0.16,-0.55,-0.01, 0.13, 0.21,-0.28, 0.33,-0.06,-0.18,
  -0.10, 0.33,-0.18, 0.16,-0.51, 0.32,-0.28, 0.09,-0.56, 0.46, 0.02,-0.07,-0.43, 0.23, 0.12,-0.14, 
   0.17, 0.32,-0.32,-0.15,-0.08, 0.24,-0.64,-0.06, 0.11, 0.06,-0.13,-0.02,-0.31, 0.34,-0.14,-0.01
},
{
  -0.11, 0.14,-0.36, 0.31, 0.07, 0.01,-0.62, 0.10,-0.17, 0.38,-0.19, 0.06, 0.12,-0.33, 0.09, 0.07,
  -0.23,-0.07, 0.06, 0.18,-0.45, 0.34,-0.58, 0.14,-0.34,-0.26, 0.24, 0.19,-0.09, 0.22,-0.04,-0.17,
  -0.30, 0.61,-0.38, 0.31,-0.76, 0.43,-0.37, 0.12,-0.43, 0.51,-0.15,-0.04,-0.42, 0.32, 0.04,-0.11,
   0.07, 0.35,-0.38,-0.05,-0.12, 0.22,-0.80, 0.02, 0.08, 0.18,-0.28, 0.08,-0.31, 0.46,-0.17,-0.09
},
{  
  -0.23, 0.22,-0.39, 0.38, 0.04,-0.12,-0.91, 0.28,-0.30, 0.36,-0.11, 0.12, 0.08,-0.42, 0.17, 0.07,
  -0.37, 0.01, 0.08, 0.19,-0.55, 0.32,-0.49, 0.20,-0.11,-0.46, 0.20, 0.33,-0.09, 0.23,-0.01,-0.22,
  -0.62, 0.75,-0.42, 0.46,-0.69, 0.33,-0.19, 0.14,-0.43, 0.46,-0.21, 0.13,-0.18, 0.27, 0.00,-0.14,
   0.13, 0.31,-0.38,-0.09,-0.07, 0.10,-0.78, 0.09, 0.14, 0.06,-0.21, 0.05,-0.00, 0.35,-0.03,-0.24
},
{
   0.22, 0.27,-0.37, 0.41,-0.23,-0.05,-0.35, 0.36,-0.35, 0.37,-0.09, 0.11, 0.14,-0.45, 0.15, 0.02,
  -0.55, 0.15, 0.04, 0.20,-0.57, 0.36,-0.32, 0.14,-0.12,-0.42, 0.16, 0.35,-0.12, 0.26, 0.00,-0.27,
  -0.71, 0.79,-0.48, 0.55,-0.78, 0.30,-0.16, 0.21,-0.27, 0.48,-0.34, 0.06,-0.03, 0.26,-0.21, 0.06,
   0.22, 0.19,-0.40,-0.09,-0.02, 0.05,-0.58, 0.07, 0.21, 0.09,-0.29, 0.03, 0.09, 0.24,-0.05,-0.18
},
{
  -0.16, 0.20,-0.54, 0.50,-0.29, 0.12,-0.36, 0.25,-0.49, 0.37, 0.01, 0.11, 0.12,-0.29, 0.02, 0.07,
  -0.51, 0.28,-0.07, 0.22,-0.52, 0.35,-0.34, 0.12,-0.43,-0.42, 0.19, 0.50,-0.16, 0.29,-0.05,-0.21,
  -0.80, 0.84,-0.55, 0.59,-0.85, 0.28, 0.06, 0.20,-0.17, 0.34,-0.28, 0.11, 0.15, 0.23,-0.35, 0.13,
   0.34, 0.23,-0.60,-0.19,-0.01, 0.06,-0.70, 0.06, 0.25, 0.09,-0.28,-0.02, 0.06, 0.25, 0.03,-0.23
},
{
  -0.25, 0.55,-0.64, 0.41,-0.34, 0.15,-0.60, 0.31,-0.63, 0.46, 0.04, 0.06, 0.01,-0.21,-0.05, 0.17,
  -0.41, 0.36,-0.21, 0.25,-0.45, 0.34,-0.45, 0.10,-0.55,-0.18, 0.15, 0.38,-0.17, 0.29,-0.06,-0.20,
  -0.70, 0.90,-0.54, 0.45,-0.72, 0.25, 0.01, 0.19,-0.17, 0.35,-0.30, 0.12, 0.26, 0.15,-0.37, 0.14, 
   0.43, 0.27,-0.90,-0.16,-0.05, 0.01,-0.52, 0.11, 0.24, 0.17,-0.49, 0.12, 0.07, 0.09, 0.01,-0.10
},
{
  -0.32, 0.54,-0.61, 0.46,-0.53, 0.22,-0.41, 0.35,-0.66, 0.49,-0.09, 0.22, 0.02,-0.08,-0.02, 0.06,
  -0.28, 0.43,-0.24, 0.10,-0.57, 0.32,-0.42, 0.20,-0.54, 0.18,-0.22, 0.41,-0.20, 0.35,-0.13,-0.18,
  -0.79, 0.92,-0.36, 0.31,-0.71, 0.24,-0.12, 0.25,-0.43, 0.40,-0.16, 0.17, 0.31, 0.12,-0.47, 0.23,
   0.51, 0.28,-1.10,-0.22,-0.10, 0.07,-0.47, 0.10, 0.30, 0.12,-0.37,-0.05, 0.17,-0.01,-0.00,-0.08
},
{
  -0.34, 0.63,-0.71, 0.50,-0.58, 0.28,-0.30, 0.30,-0.79, 0.58,-0.11, 0.21, 0.03,-0.00,-0.08, 0.05,
  -0.10, 0.52,-0.44, 0.07,-0.55, 0.28,-0.47, 0.24,-0.53, 0.35,-0.33, 0.32,-0.30, 0.34,-0.09,-0.16,
  -0.76, 1.00,-0.56, 0.42,-0.90, 0.31,-0.27, 0.31,-0.45, 0.50,-0.22, 0.09, 0.26, 0.13,-0.52, 0.30, 
   0.60, 0.14,-1.14,-0.24, 0.01, 0.05,-0.41, 0.02, 0.34, 0.23,-0.61, 0.01, 0.04, 0.02,-0.21, 0.09
},
{
  -0.30, 0.65,-0.82, 0.54,-0.57, 0.34,-0.66, 0.29,-1.08, 0.63,-0.29, 0.53,-0.23, 0.04, 0.00, 0.12,
  -0.09, 0.58,-0.56, 0.11,-0.57, 0.22,-0.53, 0.33,-0.40, 0.24,-0.18, 0.21,-0.38, 0.33,-0.11,-0.07,
  -0.79, 1.20,-0.83, 0.41,-0.99, 0.35,-0.35, 0.34,-0.51, 0.44,-0.25, 0.29, 0.05, 0.16,-0.43, 0.34,
   0.63, 0.11,-1.43,-0.19, 0.03,-0.03,-0.58, 0.10, 0.41, 0.17,-0.69, 0.01, 0.00,-0.01,-0.26, 0.15
},
{
  -0.37, 0.79,-0.83, 0.46,-0.62, 0.39,-0.68, 0.29,-1.07, 0.68,-0.44, 0.59,-0.21,-0.03, 0.06, 0.09,
   0.03, 0.60,-0.61, 0.01,-0.61, 0.23,-0.52, 0.36,-0.36, 0.38,-0.23, 0.05,-0.26, 0.33,-0.12,-0.08,
  -0.70, 1.24,-0.93, 0.34,-0.99, 0.33,-0.66, 0.40,-0.75, 0.47,-0.23, 0.38,-0.02, 0.35,-0.45, 0.24,
   0.62,-0.08,-1.33,-0.05, 0.11,-0.20,-0.30, 0.11, 0.47, 0.11,-0.83, 0.08, 0.02,-0.06,-0.33, 0.20
},
{
  -0.52, 0.85,-0.70, 0.47,-0.78, 0.52,-0.62, 0.24,-1.18, 0.72,-0.59, 0.73,-0.32,-0.12, 0.23, 0.06,
  -0.14, 0.67,-0.67, 0.17,-0.55, 0.16,-0.51, 0.37,-0.25, 0.42,-0.48, 0.22,-0.50, 0.29,-0.04,-0.04,
  -0.80, 1.18,-0.97, 0.53,-1.03, 0.37,-0.77, 0.40,-0.71, 0.44,-0.23, 0.37,-0.17, 0.37,-0.41, 0.25, 
   0.68,-0.18,-1.16,-0.19, 0.15,-0.17,-0.44, 0.08, 0.64, 0.01,-1.06, 0.11,-0.05, 0.09,-0.37, 0.16
},
{
  -0.60, 0.94,-0.84, 0.50,-0.68, 0.48,-0.43, 0.17,-1.14, 0.77,-0.63, 0.63,-0.25,-0.02, 0.12, 0.05,
  -0.27, 0.74,-0.82, 0.33,-0.59, 0.27,-0.69, 0.31,-0.40, 0.24,-0.43, 0.53,-0.71, 0.36,-0.06,-0.02,
  -0.68, 1.27,-1.27, 0.51,-0.84, 0.37,-0.89, 0.34,-0.71, 0.50,-0.40, 0.43,-0.23, 0.38,-0.35, 0.22, 
   0.66,-0.50,-1.09, 0.01, 0.19,-0.26,-0.42, 0.12, 0.69,-0.00,-1.27, 0.19,-0.06, 0.10,-0.52, 0.22
},
{
  -0.57, 0.93,-0.74, 0.44,-0.59, 0.51,-0.27, 0.03,-1.11, 0.72,-0.84, 0.85,-0.33,-0.11, 0.15, 0.13,
  -0.32, 0.62,-0.75, 0.43,-0.63, 0.17,-0.64, 0.39,-0.28, 0.17,-0.44, 0.56,-0.62, 0.35,-0.16, 0.10,
  -0.68, 1.25,-1.19, 0.47,-0.62, 0.23,-1.19, 0.42,-0.76, 0.59,-0.54, 0.50,-0.29, 0.39,-0.25, 0.13, 
   0.60,-0.30,-1.27, 0.06,-0.08,-0.16,-0.38, 0.24, 0.69, 0.02,-1.06, 0.08,-0.14, 0.11,-0.47, 0.23
},
{
  -0.68, 0.98,-0.77, 0.49,-0.62, 0.55,-0.16,-0.04,-1.24, 0.82,-0.71, 0.73,-0.32,-0.03, 0.10, 0.12,
  -0.38, 0.67,-0.83, 0.50,-0.61, 0.20,-0.62, 0.35,-0.39, 0.28,-0.71, 0.74,-0.80, 0.33,-0.14, 0.16,
  -0.67, 1.24,-1.02, 0.37,-0.63, 0.14,-1.45, 0.53,-0.72, 0.62,-0.52, 0.41,-0.29, 0.42,-0.23, 0.07, 
   0.47,-0.40,-0.91, 0.19,-0.18,-0.07,-0.29, 0.23, 0.62, 0.08,-1.11, 0.20,-0.21, 0.19,-0.38, 0.16
}
};
  
			       ;
float score20_3[23][16]=
{
 { -0.17, 0.56,-0.88, 0.47,-0.49, 0.03,-0.59, 0.42,-0.11, 0.38,-0.59, 0.37,-0.45, 0.24,-0.30, 0.28 },
 { -0.64, 0.81,-0.75, 0.54,-0.74, 0.29,-0.61, 0.31,-0.56, 0.38,-0.72, 0.76,-1.01, 0.30,-0.11, 0.29 },
 { -0.69, 0.54,-1.00, 0.92,-0.65, 0.31,-0.39, 0.26,-0.36, 0.30,-0.44, 0.50,-0.56, 0.40,-0.17, 0.08 },
 { -0.71, 0.70,-0.82, 0.67,-0.98, 0.26,-0.50, 0.41,-0.47, 0.39,-0.68, 0.62,-1.21, 0.36,-0.29, 0.37 },
 { -0.58, 0.67,-0.98, 0.77,-1.32, 0.63,-0.96, 0.32,-0.41, 0.79,-1.03, 0.43,-0.74, 0.14,-0.46, 0.51 },
 { -1.33, 1.21,-1.91, 0.90,-1.39, 0.35,-0.90, 0.57,-1.76, 0.78,-0.49, 0.64,-1.10, 0.41,-0.62, 0.54 },
 { -0.73, 0.74,-2.07, 0.99,-1.46, 0.37,-0.48, 0.54,-1.58, 0.70,-0.84, 0.87,-1.58, 0.63,-0.75, 0.48 },
 { -0.89, 0.52,-1.98, 1.31,-1.56, 0.33,-0.44, 0.50,-0.95, 0.27,-1.00, 1.16,-1.59, 0.55,-0.88, 0.57 },
 { -1.03, 0.94,-4.99, 1.24,-1.69, 0.25,-0.61, 0.65,-1.60, 0.41,-1.28, 1.23,-1.33, 0.55,-0.58, 0.34 },
 { -1.16, 0.98,-2.89, 1.15,-1.40, 0.19,-1.29, 0.69,-1.92, 0.59,-1.27, 1.18,-1.81, 0.50,-0.85, 0.71 },
 { -1.00, 1.13,-4.96, 1.14,-1.64, 0.28,-0.31, 0.53,-1.54, 0.68,-1.09, 1.11,-1.67, 0.64,-0.78, 0.55 },
 { -0.75, 0.68,-6.50, 1.34,-1.82, 0.50,-0.54, 0.52,-2.04, 0.72,-1.06, 1.10,-1.56, 0.82,-0.64, 0.36 },
 { -0.79, 0.97,-6.50, 1.26,-1.56, 0.59,-0.82, 0.37,-2.64, 0.79,-1.09, 1.25,-1.65, 0.91,-0.65, 0.29 },
 { -1.08, 1.09,-3.42, 1.26,-1.47, 0.65,-1.31, 0.33,-1.90, 0.95,-1.73, 1.23,-1.68, 0.79,-0.99, 0.47 },
 { -0.98, 1.03,-3.96, 1.12,-2.43, 0.71,-2.10, 0.54,-1.95, 0.61,-1.80, 1.33,-2.10, 0.84,-1.71, 0.67 },
 { -0.63, 0.98,-6.50, 1.13,-2.18, 0.66,-1.47, 0.39,-1.41, 0.49,-0.64, 0.93,-1.41, 0.14,-1.75, 0.94 },
 {  0.65, 0.89,-1.71,-0.39,-0.15, 0.38, 0.51,-0.56, 0.25, 0.47,-0.03,-1.24,-0.50, 0.36,-0.11, 0.12 },
 { -2.10, 1.53,-6.50, 0.35,-2.56, 0.59,-5.23, 0.65,-3.60, 1.51,-6.50, 0.39,-1.85, 1.15,-6.50, 0.71 },
 { -0.00,-6.50,-6.50,-6.50, 0.00,-6.50,-6.50,-6.50, 0.00,-6.50,-6.50,-6.50, 0.00,-6.50,-6.50,-6.50 },
 { -6.50,-6.50, 0.00,-6.50,-6.50,-6.50,-6.50,-6.50,-6.50,-6.50,-6.50,-6.50,-6.50,-6.50,-6.50,-6.50 },
 { -6.50,-6.50,-6.50,-6.50,-6.50,-6.50,-6.50,-6.50,-0.21,-0.72, 0.83,-1.08,-6.50,-6.50,-6.50,-6.50 },
 { -0.22, 0.21,-0.42, 0.52,-0.26,-0.24, 0.45, 0.29,-0.12,-0.39,-0.36, 0.76,-0.74,-0.45, 0.37, 0.20 },
 {  0.02, 0.24,-0.50, 0.36,-0.01, 0.15,-0.22,-0.07,-0.03, 0.31,-0.34, 0.09, 0.05, 0.03, 0.19,-0.38 }
};
	   
/* donor site uses the MDD method */
float score[7][4] = 
{
  { -1.83,-2.48, 1.80,-2.56 },
  { -1.53,-1.24, 1.41,-2.20 },
  {  0.89, 0.63,-1.36,-0.64 },
  { -0.60, 0.21,-0.46, 0.87 },
  {  0.58, 0.13,-0.26,-1.83 },
  {  0.92,-1.94, 0.30,-1.06 },
  {  1.20,-0.95,-0.64,-0.86 }
};
float scoreH5[6][4] = 
{
  {  0.39, 0.93,-0.46,-2.06 },
  {  1.72,-2.85,-2.08,-2.30 },
  { -4.09,-3.80, 1.88,-5.02 },
  {  2.11,-3.25,-1.22,-3.54 },
  {  1.25,-0.17,-1.19,-1.22 },
  { -0.47,-0.15, 0.52,-0.02 }
}  ;
float scoreH_1[5][4] = 
{
  {  0.44, 0.30,-0.41,-0.36 },
  {  0.82, 0.16,-0.84,-0.69 },
  {  1.86,-5.30, 0.10,-5.49 },
  {  1.77,-2.20,-3.67,-4.23 },
  { -2.68,-1.23,-1.55, 1.48 }
};
float scoreB_2[4][4] =
{
  {  0.49, 0.79,-0.96,-0.34 },
  {  1.79,-3.73, 0.22,-4.92 },
  {  1.66,-0.85,-1.95,-1.99 },
  { -0.59,-0.02,-1.21, 1.29 }
};
float scoreV6[3][4] = 
{
  {  0.94, 0.50,-1.09,-3.04 },
  {  1.72,-2.44, 0.20,-2.34 },
  {  1.14,-0.43,-0.96,-1.62 }
};

static int *donor_score;
static int *acceptor_score;

/*alignment information */
static int match, mismh;	/* max and min substitution weights */
static char *name1, *name2;	/* names of sequence files    */
static int v[128][128];	/* substitution scores */
static int  q, r;       /* gap penalties */
static int  qr;         /* qr = q + r */
static int  gaplen;     /* minimum length for constant-cost insertion */
static int  pay;	/* constant-cost for long insertion */

static int *CC, *DD;		/* rows/columns of matrices for a forward pass */
static int *RR, *SS;		/* rows/columns of matrices for a reverse pass */
static int *S,  *S0;		/* saving operations for diff */
static int *GG, *TT;		/* columns of matrices for a contant penalty */
static int *LJ, *RJ;		/* saving left and right columns */

typedef struct MSC   {
       int   dstart;            /* start position DNA sequence */
       int   dend;              /* end position DNA sequence */
       int   astart;            /* start position in cDNA sequence */
       int   aend;              /* end position in cDNA sequence */
       int   score;             /* score of chain */
       int   ort;               /* orientation */
       int   sp;                /* number of segment pairs */
       int   soff;              /* offset for dstart */
       int   eoff;              /* offset for dend */
       char  dna_acc[ACCLEN];	/* cDNA accession */
       char  aa_acc[ACCLEN];    /* aa accession  */ 
       char  *aa;		/* pointer to cDNA seq */
       int   idn;		/* number of exact matches */
       int   alen;		/* length of cDNA seq */
       int   first;		/* index of a first segment pair */
	}  chaintp, *chainptr;  /* type definition */
static chainptr chains;         /* for holding chains */
static int  chlen;		/* number of chains */

typedef struct HSP   {          
       int   dstart;		/* start position in the genomic sequence */
       int   dend;		/* end position in the genomic sequence */
       int   astart;		/* start position in the cDNA sequence */
       int   aend;		/* end position in the cDNA sequence */
       int   score;		/* score of the segment pair */
       int   noid;		/* number of exact matches */
       int   pidn;		/* percent identity */
       int   stlen;		/* length of a trimmed initial region */
       int   enlen;		/* length of a trimmed terminal region */
       int   next;		/* index of next segment pair in the list */
	     }  segtype, *segtyptr; /* type definition */
static segtyptr segpair; 	/* an array of segment pairs */
static int  spsize;		/* number of segment pairs */
void swap (int*, int*);  //swap coords


/* The following definitions are for function diff() */

int  diff();
static int  zero = 0;				/* int type zero        */

#define gap(k)  ((k) <= 0 ? 0 : q+r*(k))	/* k-symbol indel score */

#define gap2(k)  ((k) <= 0 ? 0 : ((k) <= gaplen ? q+r*(k) : pay))
/* k-symbol insertion score */

static int *sapp;				/* Current script append ptr */
static int  last;				/* Last script op appended */

static int no_mat; 				/* number of matches */ 
static int no_mis; 				/* number of mismatches */ 
static int al_len; 				/* length of alignment */
static int term_gap5; 			/* no. of amono acids in 5' terminal gap */
static int term_gap3; 			/* no. of amono acids in 3' terminal gap */
char *D, *D0;
int *DN, *DN0;						/* Append "Delete k" op */
static int M;
#define DEL(k)				\
{ al_len += k;				\
  if (last < 0)				\
    last = sapp[-1] -= (k);		\
  else					\
    last = *sapp++ = -(k);		\
  term_gap3 += (k);                     \
  if ( ! no_mat && ! no_mis )           \
    term_gap5 += (k);                   \
}
						/* Append "Insert k" op */
#define INS(k)				\
{ al_len += k;				\
  if (last > 0)				\
    last = sapp[-1] += (k);		\
  else					\
    last = *sapp++ = (k);		\
}
						/* Append "Replace" op */
#define REP 				\
{ last = *sapp++ = 0; 			\
  al_len += 1;				\
  term_gap3 = 0;	                \
}

void version()
{
  char f[32];
  int i, k=0;
  for (i = 0; i < strlen(BuildS) && i < 31; ++i)
  {
    if (isdigit((char)BuildS[i]) || BuildS[i] == '.')
    {
      f[k++] = (char)BuildS[i];
    }
  }
  f[k] = '\0';
  fprintf(stderr,"%s  Version %1.02f (Build %s)\n", program, VersionS, f);
}

main(argc, argv) int argc; char *argv[];
{ //int  M;				/* Sequence length */
  //char  *D, *D0, 
  char *P, *P0;		/* Storing two sequences */
  //int   *DN, *DN0;			/* Integer code of the sequences */
  int  symbol;				/* The next character */
  FILE *Bp, *Ap, *ckopen();
  void *ckalloc();			/* space-allocating function  */
  register int i, j;
  int  size;				/* size of alphabet */
  int  psize;				/* current protein length */
  char aa_accn[ACCLEN+1];  /* current query sequence accession */
  char accn[ACCLEN+1];			/* current cDNA accession */
  char accncpy[ACCLEN+1];	        /* a copy of the accession   */ 
  char *identifier;                     /* the identifier from the header of */
                                        /* of a cDNA sequence */  
  const char *delim;                    /* the delimiter for tokenizing the */
                                        /* cDNA sequence header */ 
  void ComputeSPTrimlen();
  int ComplementSPs();
  void compute_donor_score();
  void compute_acceptor_score();
  void display();
  void fatal();
  void fatalf();
  void SetUpChains();
  int  dstart, dend;			/* DNA positions */
  int  dstart0, dend0;			/* DNA positions */
  int  score;				/* alignment score */
  float  denst;				/* DNA length over cDNA length */
  int  off;				/* adjustment to length of DNA region */
  int  temp;				/* temp variable */
  char   *apt;			/* temp pointer var */
  char   *aa;			/* pointer to current cDNA seq */
  int  mat0, ss0;		/* for other strand */
  int  term3, term5;		/* for other strand */
  long  cur_time;
  size_t vecsize;               /* size of dynamic prog. vectors */
  int  AlignOnChain();          /* compute an alignment around a chain */

  int  GetMaxLen();             /*  get the max length of sequences from a file */
  int ccindex;         /* current chain index */
  int flag;
  int count, tcount, tlen;
  ccindex = 0; flag = 0;

  time(&cur_time);
  strftime(btab_date, sizeof(btab_date), "%b %e %Y", localtime(&cur_time));
  program = argv[0];
 
  
  gaplen = QGAPLEN;
  q = GAPOPEN;
  r = GAPEXTN;
  match = MATCH;
  mismh = MISMAT;
 
  if ( argc < 2 )
  { 
    fprintf(stderr,"Usage: %s DNA_Seq EST_Database Chain_File [Btab_file] [options]\n\n", argv[0]);
    fprintf(stderr,"  DNA_Seq        file of one query DNA in FASTA format\n");
    fprintf(stderr,"  EST_Database   file of EST database in FASTA format\n");
    fprintf(stderr,"  Chain_File     file of coordinates produced by EXT or Filter\n");
    fprintf(stderr,"  Btab_file      file with the btab output (default=DNA_Seq.gap2.btab)\n");
    fprintf(stderr,"Options (default values):\n");
    fprintf(stderr,"  -e  N  specify gap extension penalty N > 0 (1)\n");
    fprintf(stderr,"  -f  N  specify genomic region length factor N >= 2 (3)\n");
    fprintf(stderr,"  -m  N  specify match score N > 0 (2)\n");
    fprintf(stderr,"  -o  N  specify gap open penalty N >= 0 (6)\n");
    fprintf(stderr,"  -q  N  specify gap length N >= 5 for constant penalty (20)\n");
    fprintf(stderr,"  -s  N  specify mismatch score of N < 0 (-2)\n");
    fprintf(stderr,"  -t  N  specify end trimming range N > 0 (10)\n");
    fprintf(stderr,"  -x  N  specify min exon length N > 0 and < %d (21)\n", CSLEN);
    fprintf(stderr,"  -w  N  specify percent identity cutoff N >= 65 (85)\n");
    exit(1);
  }

  if (!strcmp(argv[1], "-help")  ||  !strcmp(argv[1], "-h"))
  {
    fprintf(stderr,"Usage: %s DNA_Seq EST_Database Chain_File [Btab_file] [options]\n\n", argv[0]);
    fprintf(stderr,"  DNA_Seq        file of one query DNA in FASTA format\n");
    fprintf(stderr,"  EST_Database   file of EST database in FASTA format\n");
    fprintf(stderr,"  Chain_File     file of coordinates produced by EXT or Filter\n");
    fprintf(stderr,"  Btab_file      file with the btab output (default=DNA_Seq.gap2.btab)\n");
    fprintf(stderr,"Options (default values):\n");
    fprintf(stderr,"  -e  N  specify gap extension penalty N > 0 (1)\n");
    fprintf(stderr,"  -f  N  specify genomic region length factor N >= 2 (3)\n");
    fprintf(stderr,"  -m  N  specify match score N > 0 (2)\n");
    fprintf(stderr,"  -o  N  specify gap open penalty N >= 0 (6)\n");
    fprintf(stderr,"  -q  N  specify gap length N >= 5 for constant penalty (20)\n");
    fprintf(stderr,"  -s  N  specify mismatch score of N < 0 (-2)\n");
    fprintf(stderr,"  -t  N  specify end trimming range N > 0 (10)\n");
    fprintf(stderr,"  -x  N  specify min exon length N > 0 and < %d (21)\n", CSLEN);
    fprintf(stderr,"  -w  N  specify percent identity cutoff N >= 65 (85)\n");
    exit(0);
  }
  if (!strcmp(argv[1], "-version")  ||  !strcmp(argv[1], "-V"))
  {
    version();
    exit(0);
  }
  if (!strcmp(argv[1], "-depend"))
  {
    // No dependencies to print on stderr
    exit(0);
  }
  if (!strcmp(argv[1], "-debug"))
  {
    fprintf(stderr, "default gap length = %d\n", gaplen); 
    fprintf(stderr, "default gap open penalty  = %d\n", q);
    fprintf(stderr, "default gap extension penalty = %d\n", r); 
    fprintf(stderr, "default match score = %d\n", match); 
    fprintf(stderr, "default mismatch score = %d\n", mismh); 
    fprintf(stderr, "default genomic region length factor = %d\n", genolenfac); 
    fprintf(stderr, "default end trimming range = %d\n", trimlen); 
    fprintf(stderr, "default percent identity cutoff = %d\n", pcentidcut); 
    exit(0);
  }   

  if ( argc < 4 )
  { 
    fprintf(stderr,"Usage: %s DNA_Seq EST_Database Chain_File Align_file [options]\n\n", argv[0]);
    fprintf(stderr,"  DNA_Seq        file of one query DNA in FASTA format\n");
    fprintf(stderr,"  EST_Database   file of EST database in FASTA format\n");
    fprintf(stderr,"  Chain_File     file of coordinates produced by EXT or Filter\n");
    fprintf(stderr,"  Align_file     file with the alignment output \n");
    fprintf(stderr,"Options (default values):\n");
    fprintf(stderr,"  -e  N  specify gap extension penalty N > 0 (1)\n");
    fprintf(stderr,"  -f  N  specify genomic region length factor N >= 2 (3)\n");
    fprintf(stderr,"  -m  N  specify match score N > 0 (2)\n");
    fprintf(stderr,"  -o  N  specify gap open penalty N >= 0 (6)\n");
    fprintf(stderr,"  -q  N  specify gap length N >= 5 for constant penalty (20)\n");
    fprintf(stderr,"  -s  N  specify mismatch score of N < 0 (-2)\n");
    fprintf(stderr,"  -t  N  specify end trimming range N > 0 (10)\n");
    fprintf(stderr,"  -x  N  specify min exon length N > 0 and < %d (21)\n", CSLEN);
    fprintf(stderr,"  -w  N  specify percent identity cutoff N >= 65 (85)\n");
    exit(1);
  }
  sprintf(fname, "%s.gap2.btab", argv[1]);
  if ( argc > 4 )
  { 
    temp = 4;
    if ( argv[4][0] != '-' ) strcpy(fname, argv[temp++]);
    for ( i = temp; i < argc - 1; i += 2 )
    { 
      if ( argv[i][0] != '-' )
         fatal("Each option must begin with a dash (-)");
      (void) sscanf(argv[i+1],"%d", &temp);
      switch ( argv[i][1] )
      { 
        case 'e' : 
          if ( temp <= 0 )
            fatal("Number for gap extension must be a positive integer");
          r = temp;
          break;
       case 'f' : 
         if ( temp < 2 )
           fatal("Number for genomic region length factor must be at least 2");
         genolenfac = temp;
         break;
       case 'm' : 
         if ( temp <= 0 )
            fatal("Number for match must be a positive integer");
         match = temp;
         break;
       case 'o' : 
         if ( temp < 0 )
           fatal("Number for gap open must be a non-negative integer");
         q = temp;
         break;
       case 'q' : 
         if ( temp < 5 )
           fatal("Number for gap length must be a positive integer >= 5");
         gaplen = temp;
         break;
       case 's' : 
         if ( temp >= 0 )
           fatal("Number for mismatch must be a negative integer");
         mismh = temp;
         break;
       case 't' : 
         if ( temp <= 0 )
           fatal("Number for end trimming range must be a positive integer");
         trimlen = temp;
         break;
       case 'x' : 
         if ( temp >= CSLEN || temp < 1 )
           fatalf("The value for min exon length must be > 0 and < %d", CSLEN);
         minexon = temp;
         break;
       case 'w' : 
         if ( temp < 65 )
           fatal("Number for percent identity cutoff must be >= 65");
         pcentidcut = temp;
         break;
       default  : 
         fatalf("Wrong option letter "); 
         break;
      }
    }
  }

  SetUpChains(argv[3]); /* read the chain file */

  nncode = DNASIZE - 1;         /* code of 'N' */
  for ( i = 0; i < 128; i++ )
    di[i] = nncode;
  di['a'] = di['A'] = 0;
  di['c'] = di['C'] = 1;
  di['g'] = di['G'] = 2;
  di['t'] = di['T'] = 3;
  gtcode = di['G'] * DNASIZE + di['T'];
  agcode = di['A'] * DNASIZE + di['G'];

  /* determine the heading length */
  //Ap = ckopen(argv[1], "r");
  //(void) fclose(Ap);
  name1 = argv[1];

  /* allocate space for D */
  dnalen = GetMaxLen(argv[1]);  
  aalen = GetMaxLen(argv[2]);
  D = ( char * ) ckalloc( (dnalen + 2) * sizeof(char));
  DN = ( int * ) ckalloc( (dnalen + 2) * sizeof(int));
  /* allocate space for D0 */
  D0 = ( char * ) ckalloc( (dnalen + 2) * sizeof(char));
  DN0 = ( int * ) ckalloc( (dnalen + 2) * sizeof(int));

  //dhead = ( char * ) ckalloc( size * sizeof(char));

  pay = q + r * gaplen;
  qr = q + r;
  bonus5 = BONUS5;
  bonus3 = BONUS3;
  /* set match and mismatch weights */
  for ( i = 0; i < 128 ; i++ )
   for ( j = 0; j < 128 ; j++ )
     if (i == j )
       v[i][j] = match;
     else
       v[i][j] = mismh;
  v['N']['N'] = mismh;
  v['n']['n'] = mismh;
  v['A']['a'] = v['a']['A'] = match;
  v['C']['c'] = v['c']['C'] = match;
  v['G']['g'] = v['g']['G'] = match;
  v['T']['t'] = v['t']['T'] = match;

  /* allocate space for all vectors */
  vecsize = (dnalen + aalen + 2) * sizeof(int);
  CC = ( int * ) ckalloc(vecsize);
  DD = ( int * ) ckalloc(vecsize);
  RR = ( int * ) ckalloc(vecsize);
  SS = ( int * ) ckalloc(vecsize);
  S  = ( int * ) ckalloc(vecsize);
  S0 = ( int * ) ckalloc(vecsize);
  vecsize = (aalen + 2) * sizeof(int);
  GG = ( int * ) ckalloc(vecsize);
  TT = ( int * ) ckalloc(vecsize);
  LJ = ( int * ) ckalloc(vecsize);
  RJ = ( int * ) ckalloc(vecsize);
  donor_score = (int*)ckalloc((dnalen+1)*sizeof(int));
  acceptor_score=(int*)ckalloc((dnalen+1)*sizeof(int));
  
  /* allocate space for P */
  P = ( char * ) ckalloc( (aalen + 2) * sizeof(char));
  P0 = ( char * ) ckalloc( (aalen + 2) * sizeof(char));
  
  Bp = ckopen(name2 = argv[2], "r");
  symbol = getc(Bp);
  (void) printf("Max Match   Min Mismatch   Gap-Open Penalty   Gap-Extension Penalty\n");
  (void) printf("   %d          %d              %d                  %d\n\n", match, mismh, q, r);
  (void) printf("                 Query Sequence : %s\n", name1);
  (void) printf("                 Database: %s\n", name2);
 
    /* process each database sequence */
  while ( symbol != EOF )
  { 
    if ( symbol == '>' )
    { // read the acc
      for ( i = 0; ( symbol = getc(Bp)) != EOF && symbol != '\n'; )
      if ( i < ACCLEN && ( i != 0 || (symbol != ' ' && symbol != '\t') ) )
         accn[i++] = symbol;
      if ( i >= ACCLEN )i = ACCLEN - 1;
      accn[i] = '\0';
      if ( symbol == EOF )
      fatal("The cDNA database is not in the correct format");
    }
    else
      fatal("The cDNA database is not in the correct format");
      // read the sequence
    for (psize = 0; ( symbol = getc(Bp)) != EOF && symbol != '>'; )
      if ( symbol != '\n' )
        P[++psize] = symbol;
      
    aa = NULL;
   
    for ( i = 0; i < chlen; i++ )
    { 
      //check whether the database seqeunce is the correct one or not
      apt = chains[i].aa_acc;
                
      for ( j = 0; apt[j] != '\0' && apt[j] == accn[j]; j++ )
        ;
      if ( apt[j] != '\0')  //means there must have been character differences in comparison
        continue;

      // if at this point, apt-acc matched accn-acc for full length of apt-acc
      // still don't know if there's an extension on accn-acc that would make it a different
      // accession from apt-acc (ie. acc555 != acc5559).  Must make sure that accn-acc
      // trails with whitespace.

      if (! ((accn[j] == ' ') || (accn[j] == '\t') || (accn[j] == '\n') 
           ||(accn[j] == '\f') ||  accn[j] == '\0'))
        continue;

      if ( aa == NULL )
      { 
         aa = ( char * ) ckalloc( (psize + 1) * sizeof(char));
         for ( j = 1; j <= psize; j++ )
         aa[j] = P[j];
      }
      chains[i].aa = aa;
      chains[i].alen = psize;
      strcpy(chains[i].aa_acc, accn);
    } /* end for */
  } /* end while */
  (void) fclose(Bp);

  /* read the DNA sequence into D */
  Ap = ckopen(argv[1], "r");
  Btabp = ckopen(fname, "w");
  sprintf(fname, "%s.align\0", argv[2]);
  ALIGN = ckopen(fname, "w"); 
  if ( (symbol = getc(Ap) ) != '>' )
    fatal("The DNA sequence must be in the FASTA format, starting with '>'");
  while( 1 )
  {
    //symbol = getc(Ap); dhead[0] = '>';
    for (i = 0; ( symbol = getc(Ap)) != EOF && symbol != '\n' ; )
      dhead[i++] = symbol != '\t' ? symbol : ' ';
    dhead[i] = '\0';      
    for (M = 0; ( symbol = getc(Ap)) != EOF && symbol != '>'; )
      if ( symbol != '\n' )
      {  
        D[++M] = symbol;
        DN[M] = di[symbol];
      }
    if( symbol == EOF ) flag = 1;
    dnalen = M;
    D[0] = D[M+1] = 'C';
    DN[0] = DN[M+1] = 1;
    /* Set D0 and DN0 to the reverse complement of D and DN */
    for ( i = 1, j = M; i <= M; i++, j-- )
    {
      switch( D[i] )
      { 
        case 'A' : DN0[j] = 3; D0[j] = 'T'; break;
        case 'a' : DN0[j] = 3; D0[j] = 't'; break;
        case 'C' : DN0[j] = 2; D0[j] = 'G'; break;
        case 'c' : DN0[j] = 2; D0[j] = 'g'; break;
        case 'G' : DN0[j] = 1; D0[j] = 'C'; break;
        case 'g' : DN0[j] = 1; D0[j] = 'c'; break;
        case 'T' : DN0[j] = 0; D0[j] = 'A'; break;
        case 't' : DN0[j] = 0; D0[j] = 'a'; break;
        default  : DN0[j] = 4; D0[j] = 'N'; break;
      }
    }
    D0[0] = D0[M+1] = 'C';
    DN0[0] = DN0[M+1] = 1;
    
    compute_donor_score(DN0, M);
    compute_acceptor_score(DN0, M);  
    
    for ( i = ccindex; i < chlen; i++ )
    { 
      apt = chains[i].dna_acc;
      for( j = 0; apt[j] != '\0' && apt[j] == dhead[j]; j++)
        ;
      if( apt[j] != '\0')
      {
        ccindex = i;
        break;
      }
      if( ! ((dhead[j] == ' ') || (dhead[j] == '\t') || (dhead[j] == '\n')
          || (dhead[j] == '\f') || (dhead[j] == '\0')) )
      {
        ccindex = i;
        break;
      }
      /* find the chain with the correct query sequence acc */
      if ( (aa = chains[i].aa) == NULL )
        fatal("No database seq was found for one chain.");
      dblen = psize = chains[i].alen;
      tcount = 0;
      for( j = chains[i].first, count = 0; count < chains[i].sp; count++, j++)
      {
	 segpair[j].pidn = (segpair[j].noid*100)/(segpair[j].aend-segpair[j].astart+1);
	 tcount+=segpair[j].noid;
	 tlen +=(segpair[j].aend-segpair[j].astart+1);
      }
      chains[i].idn = tcount;
      iswholematrix = (chains[i].idn * 100) >= (psize * pcentidcut) ? 0 : 1; 
      //if ( pcentidcut == 65 ) iswholematrix = 0;
      //iswholematrix = 0;
      strcpy(dblocus, chains[i].aa_acc);
      for ( j = 0; dblocus[j] != '\0'; j++ )
        if ( dblocus[j] == '\t' )   
          dblocus[j] = ' ';
      for ( j = 0; dblocus[j] != '\0' && dblocus[j] != ' '; j++ )
         ;
      if ( dblocus[j] == '\0' )
        strcpy(dbdesp, " \0");
      else
      { 
        strcpy(dbdesp, dblocus + j + 1);
        dblocus[j] = '\0';
      }
      for ( j = 1, temp = psize; j <= psize; j++, temp-- )
        switch( P[j] = aa[j] )
        { 
          case 'A' : P0[temp] = 'T'; break;
          case 'a' : P0[temp] = 't'; break;
          case 'C' : P0[temp] = 'G'; break;
          case 'c' : P0[temp] = 'g'; break;
          case 'G' : P0[temp] = 'C'; break;
          case 'g' : P0[temp] = 'c'; break;
          case 'T' : P0[temp] = 'A'; break;
          case 't' : P0[temp] = 'a'; break;
          default  : P0[temp] = 'N'; break;
        }

      denst = (float) (chains[i].dend - chains[i].dstart + 1) /
              (float) (chains[i].aend - chains[i].astart + 1);
      denst = abs(denst);
      if ( chains[i].ort )
      { 
        dstart = chains[i].dstart;
        dend = chains[i].dend;
      }
      else
      { 
        dstart = dnalen - chains[i].dstart + 1;
        dend = dnalen - chains[i].dend + 1;
      }
      if ( (temp = chains[i].astart) > 1 )
      { 
        if ( (off = denst * temp + EXTRA) < 0 )
        off = 0;
        dstart = (temp = dstart) > 0 ? temp : 1;
      }
      else
      { 
        if ( dstart > EXTRA )
          dstart -= EXTRA;
      }
      if ( (temp = psize - chains[i].aend) > 0 )
      { 
        if ( (off = denst * temp + EXTRA) < chains[i].eoff )
        off = chains[i].eoff;
        dend = (temp = dend + off) <= dnalen? temp : dnalen;
      }
      else
      { 
        if ( dend + EXTRA <= dnalen )
          dend += EXTRA;
      }
      if ( chains[i].ort )
      { 
        dstart0 = dnalen - dend + 1;
        dend0 = dnalen - dstart + 1;
      }
      else
      { 
        dstart0 = dstart;
        dend0 = dend;
        dstart = dnalen - dend0 + 1;
        dend = dnalen - dstart0 + 1;
      }

      if ( ! iswholematrix )
         ComputeSPTrimlen(chains[i].first, chains[i].ort, dnalen);
      sapp = S;
      last = 0;
      al_len = 0;
      no_mat = 0;
      no_mis = 0;
      term_gap5 = 0;
      term_gap3 = 0;
      temp = dend-dstart+1;
      printf("\nQuery Acc: %s\n",dhead);
      printf("\nAccession: %s\n", chains[i].aa_acc);
      printf("\nLength of ESt: %d\n", psize);
      if ( chains[i].ort )
      { 
        ss0 = AlignOnChain(P, D, psize, dstart, dend, chains[i].first, DN);
        mat0 = no_mat;
        term5 = term_gap5;
        term3 = term_gap3;
        if ( ! iswholematrix )
          chains[i].first = ComplementSPs(chains[i].first, psize, dnalen);
        if ( term5 + term3 < psize )
          size = psize - term5 - term3;
        else
          size = psize;
        printf("Score: %d  Identity: %d/%d (%d%%)  Qstrand: %s  Lstrand: %s\n",
                       ss0, mat0, size, (100*mat0)/size, "plus", "plus");
        fprintf(ALIGN, "#%s\t%s\t%d\t%d\t%d\t%d\t%d\t+\t+\n", dhead, chains[i].aa_acc, (100*mat0)/size, psize, M, 1, dstart);
        display(P,D+dstart-1,psize,temp,S,1,dstart,1,1, i);
      }
      else
      { 
        ss0 = AlignOnChain(P, D0, psize, dstart0, dend0, chains[i].first, DN0);
        mat0 = no_mat;
        term5 = term_gap5;
        term3 = term_gap3;
        if ( ! iswholematrix )
           chains[i].first = ComplementSPs(chains[i].first, psize, dnalen);
        if ( term5 + term3 < psize )
          size = psize - term5 - term3;
        else
          size = psize;
        printf("Score: %d  Identity: %d/%d (%d%%)  Qstrand: %s  Lstrand: %s\n",
                       ss0, mat0, size, (100*mat0)/size, "minus", "plus");
        fprintf(ALIGN, "#%s\t%s\t%d\t%d\t%d\t%d\t%d\t-\t+\n", dhead, chains[i].aa_acc, (100*mat0)/size, psize, M, 1, dstart0);
        display(P,D0+dstart0-1,psize,temp,S,1,dstart0,1,0, i);
      }/* end if ort */
    }/* end for ccindex */
    if( flag ) break;
  }/* end while(1) */
  fclose(ALIGN);
  fclose(Btabp);
}

int GetMaxLen(fname)
char *fname;
{
  FILE *ckopen();
  int i, j;
  char symbol, pre;    /* current char and previous char */
  FILE* IN;      /* input file handle */
  int b_name;      /* bool varialb for reading name */
  int flag;
  int max;
  int len;

  max = len = 0;
  IN = ckopen(fname, "r");
  pre = '\n';
  flag = 0;
  while( (symbol=fgetc(IN))!= EOF)
  {
    if(pre='\n' && symbol == '>' )
    {
       flag = 0;
       b_name = 1;
       pre = symbol;
       if( max < len) max = len;
       len = 0;
       continue;
    }
    if( b_name )/* we are reading names */
    {
      while( ( symbol = fgetc(IN)) != '\n');
      b_name = 0;
    }
    else
    { 
      if(symbol != '\n' && symbol != ' ') len++;
    }
    pre=symbol;
  }
  if(max < len ) max = len;
  fclose(IN);  
  return max;
}

/* Set up the arrays of chains and segment pairs from the chain file */
void SetUpChains(fname)
char  *fname;    /* the name of the chain file */
{ FILE *Ap, *ckopen();
  void *ckalloc();    /* space-allocating function  */
  char cline[ACCLEN+1];    /* a line of chain file */
  int  temp;      /* temp variable */
  chainptr  cpt;    /* temp pointer variable */
  segtyptr  sptr;    /* pointer to a segment pair */
  segtyptr  predptr;    /* pointer to a previous segment pair */
  char      *edptr;    /* pointer by fgets */
  int       csp;    /* number of segment pairs for the chain */
  int       nomat;    /* number of exact matches in the chain */
  void fatal();
  char *pos;
  char seperator[]=" ";
  
  /* read the chain file */
  Ap = ckopen(fname, "r");
  //if ( fgets(cline, ACCLEN, Ap) == NULL )
    //fatal("The chain file is empty");
  for ( chlen = spsize = 0; fgets(cline, ACCLEN, Ap) != NULL; )
   { if ( sscanf(cline, "Chain %d", &temp) > 0 ) chlen++;
     else
      if ( sscanf(cline, "SegmentPair %d", &temp) > 0 ) spsize++;
      else
        fatal("Lines in the chain file must begin with Chain or SegmentPair");
   }           /* count the numbers of chains and segment pairs */
  if ( chlen < 1 || spsize < 1 )
    fatal("No chain or segment pair was reported by DDS");
  chains = ( chainptr ) ckalloc( (chlen+1) * sizeof(chaintp) );
  segpair = ( segtyptr ) ckalloc( (spsize+1) * sizeof(segtype) );
  (void) rewind(Ap);
  //fgets(cline, ACCLEN, Ap);
  /*
  if ( sscanf(cline, "                     %d %d\n", &dnalen, &aalen) < 2 )
    fatal("A first line in the chain file is in the wrong format");
  */
  dnalen = 0; aalen = 0;  
  sptr = segpair; cpt = chains;
  edptr = fgets(cline, ACCLEN, Ap);
  for ( ; edptr != NULL; )
  { 
    if ( sscanf(cline, "Chain %d %d %d %d %d %d %d %s", &cpt->dstart,
            &cpt->dend, &cpt->score, &cpt->astart, &cpt->aend, &cpt->ort,
            &cpt->sp, cpt->dna_acc) == 8 )
    {
      pos = strstr(cline, cpt->dna_acc);
      strcpy(cpt->dna_acc, pos);
      pos = strstr(cpt->dna_acc, seperator);
      strcpy(cpt->aa_acc, pos+1);
      cpt->aa_acc[strlen(cpt->aa_acc)-1]='\0';//remove the last new line charactor
      pos[0] = '\0';
      if ( fgets(cline, ACCLEN, Ap) == NULL )
        fatal("A SegmentPair line is expected in the chain file");

      if ( sscanf(cline, "SegmentPair %d %d %d %d %d %d", &sptr->dstart,
           &sptr->dend, &sptr->score, &sptr->astart, &sptr->aend, 
             &sptr->noid) == 6 )         /* process a first SegmentPair line */
      {   
        cpt->first = (predptr = sptr) - segpair;
        predptr->next = -1;
        csp = 1;
        nomat = sptr->noid;
      }    /* process a first SegmentPair line */
      else
        fatal("A SegmentPair line is in the wrong format in the chain file");

      for ( sptr++, edptr = fgets(cline, ACCLEN, Ap); edptr != NULL; )
        if ( sscanf(cline, "SegmentPair %d %d %d %d %d %d", &sptr->dstart,
                &sptr->dend, &sptr->score, &sptr->astart, &sptr->aend, &sptr->noid,
                &sptr->noid) == 6 )
        { 
          predptr->next = sptr - segpair;
          nomat += sptr->noid;
          sptr->next = -1;
          predptr = sptr++;
          csp++;
          edptr = fgets(cline, ACCLEN, Ap);
        }
        else
          break;
         /* process remaining SegmentPair lines */

      if ( csp != cpt->sp )
        fatal("Wrong number of SegmentPair lines seen for a chain");
      cpt->aa = NULL;
      cpt->idn = nomat;
      cpt++;
    }      /* if a Chain line occurs */
    else
      fatal("A Chain line is expected in the chain file");
  }      /* for each chain */
  (void) fclose(Ap);
}

/* Compute the lengths of trimmed ends of segment pairs in the chain. */
void ComputeSPTrimlen(spind, ort, dlen)
int   spind;  /* index of a first segment pair in a chain */
int   ort;  /* orientation of the chain */
int   dlen;  /* length of the genomic sequence */
{ segtyptr  sptr;  /* pointer to a current segment pair */
  segtyptr  spred;  /* pointer to a previous segment pair */
  int  delta;    /* length of overlapping segment pairs */
  int  atop;    /* top row number for spred */
  int  tmp;
  void fatal();

  dlen++;
  spred = segpair + spind;
  atop = (spred->astart + spred->aend) / 2; /* mid */
  if ( atop > (tmp = spred->astart + trimlen) ) atop = tmp;
  spred->stlen = atop - spred->astart;     /* compute spred->stlen */
  if ( ! ort )
   { spred->dstart = dlen - spred->dstart;
     spred->dend = dlen - spred->dend;
   }
  for ( ; spred->next >= 0; spred = sptr )
   { sptr = segpair + spred->next;
     if ( ! ort )
      { sptr->dstart = dlen - sptr->dstart;
        sptr->dend = dlen - sptr->dend;
      }
     if ( (delta = sptr->dstart - spred->dend) >
            (tmp = sptr->astart - spred->aend) )
        delta = tmp;
     if ( delta > 0 ) delta = 0;
     if ( (tmp = spred->aend + delta - trimlen) < atop ) tmp = atop;
     spred->enlen = spred->aend - tmp;
     if ( (tmp = sptr->astart - delta) >= sptr->aend )
       fatal("ComputeSPTrimlen: a segment pair is too short");
     atop = (tmp + sptr->aend) / 2; /* non-overlapping part of sptr */
     if ( atop > (tmp += trimlen) ) atop = tmp;
     sptr->stlen = atop - sptr->astart;
/* for adjacent segment pairs spred and sptr,
   sptr->astart + sptr->stlen is always in the non-overlapping part of sptr, and
   spred->aend - spred->enlen is often in the non-overlapping part of spred. */
   }
  if ( (tmp = spred->aend - trimlen) < atop ) tmp = atop;
  spred->enlen = spred->aend - tmp;       /* compute spred->enlen */
}

/* Produce the reverse complement of a chain of segment pairs */
int ComplementSPs(spind, plen, dlen)
int   spind;  /* index of a first segment pair in a chain */
int   plen;  /* length of the cDNA sequence */
int   dlen;  /* length of the genomic sequence */
{ segtyptr  sptr;  /* pointer to a current segment pair */
  int  pred;    /* index of a previous segment pair */
  int  succ;    /* index of a next segment pair */
  int  k;    /* index of a current segment pair */
  int  tmp;

    pred = -1;  dlen++;  plen++;
  for ( succ = spind; succ >= 0; )
   { succ = segpair[k = succ].next;
     sptr = segpair + k;
     sptr->next = pred;
     pred = k;
     tmp = sptr->dstart;
     sptr->dstart = dlen - sptr->dend;
     sptr->dend =  dlen - tmp;
     tmp = sptr->astart;
     sptr->astart =  plen - sptr->aend;
     sptr->aend =  plen - tmp;
     tmp = sptr->stlen;
     sptr->stlen = sptr->enlen;
     sptr->enlen = tmp;
   }
  return pred;
}

/* Compute an alignment around a chain of segment pairs */
int AlignOnChain(P, D, plen, dstart, dend, spind, DN)
char  P[];   /* cDNA sequence */
char  D[];   /* genomic sequence */
int   plen;  /* length of P */
int   dstart;  /* start position of a region in D */
int   dend;  /* end position of a region in D */
int   spind;  /* index of a first segment pair in a chain */
int   DN[];  /* integer code sequence of D */
{ int  score;    /* score of an alignment */
  int  atop, abot;  /* top and bottom row numbers for P */
  int  dleft, dright;  /* left and right column numbers for D */
  segtyptr  sptr;  /* pointer to a segment pair */
  char *aptr, *dptr;  /* pointers to letters of P and D */
  int  scr;    /* penalty flag for initial gaps */
  int  k, j;    /* loop indicies */
  int  diff2();    /* compute a full matrix to produce an alignment */
  int  tmp;
  int FirstPass();  /* compute ends of a mtrix to produce an alignment */
  void compute_donor_score();
  void compute_acceptor_score();
 
  compute_donor_score(DN, M);
  compute_acceptor_score(DN, M);


   if ( iswholematrix )
   { tmp = dend - dstart + 1;
     score = diff2(P, D+dstart-1, plen, tmp, DN+dstart-1, q,q,0,0,0,0,dstart - 1);
     return score;
   }
    atop = 1; dleft = dstart; score = 0;
  for ( k = spind; k >= 0; k = sptr->next )
   { sptr = segpair + k;
     abot = sptr->astart + sptr->stlen - 1;
     dright = sptr->dstart + sptr->stlen - 1;
     scr = k == spind ? 0 : 1;
     if ( atop <= abot )
       score += FirstPass(P+atop-1, D+dleft-1, abot-atop+1, dright-dleft+1,
                                      DN+dleft-1, q, q, scr, scr, 1, 1, dleft-1);
     aptr = P + ++abot;
     dptr = D + ++dright;
     atop = sptr->aend - sptr->enlen;
     dleft = sptr->dend - sptr->enlen;
     for ( j = abot; j <= atop; j++ )
      { REP
        if ( di[*aptr] == di[*dptr] ) no_mat++;
        else  no_mis++;
        score += v[*aptr++][*dptr++];
      }     /* gap-free alignment from abot to atop */
     atop++; dleft++;
   }
  abot = plen; dright = dend;
  if ( atop <= abot )
    score += FirstPass(P+atop-1, D+dleft-1, abot-atop+1, dright-dleft+1,
                                       DN+dleft-1, q, q, 1, 1, 0, 0, dleft-1);
  return score;
}

/* FirstPass(A,B,M,N,DN,tb,te,sc,sr,ec,er) computes leftmost and rightmost parts
   of the dynamic programming matrices if N is much larger than M. Otherwise,
   it simply calls diff2().  FirstPass() returns the score of a conversion
   between A[1..M] and B[1..N] that begins(ends) with a delete if tb(te) is zero
   and appends such a conversion to the current script. If sc = 0, then
   the beginning deletion is not penalized; if sr = 0, the beginning insertion is
   not penalized; if ec = 0, the ending deletion is not charged; if er = 0;
   then the ending insertion is not charged. Any insertion of length at least
   gaplen is given a constant cost */

int FirstPass(A,B,M,N,DN,tb,te,sc,sr,ec,er, pos)
char *A, *B; int M, N, DN[]; int tb, te, sc, sr, ec, er, pos;
{ int  midi, midj;  /* mid row and column */
  int  midc;    /* score of an alignment */
  int  ss, cc;    /* end flags */
  int  colj;    /* a column */
  int  diff2();
  void fatal();

{ int   i, j;
  int c, e, d, s;
  int t, *va;
  int  g, temp;
  int  x, y, z;
  int  leftj;    /* left column of the matrix */
  int  rightj;    /* right column of the matrix */
  int  hh;    /* constant gap penalty */

  if ( M <= 1 || M * genolenfac * 2 + gaplen >= N )
   { midc = diff2(A,B,M,N,DN,tb,te,sc,sr,ec,er,pos);
     return midc;
   }

/* Divide: Compute a left point (midi, colj) and a right point (midi, midj)
   of an alignment with score midc */

  leftj = genolenfac * M;  /* Left part: Compute C(k, leftj), */
  CC[0] = 0;      /* D(k, leftj), and G(k, leftj) for all k */
  x = gtcode == (DN[1] * DNASIZE + DN[2]) ? donor_score[pos+1] : 0;
  t = sc ? (- tb) : 0;
  for ( i = 1; i <= M; i++ )
   { CC[i] = t = sc ? (t-r) : 0;
     DD[i] = t - q;
     GG[i] = t - pay + x;
     LJ[i] = 0;
   }
  if ( !er )   GG[M] = t;
/* if ( !er ) DD[M] += q; */
  t = -q;
  hh = x - pay;
  for (j = 1; j <= leftj; j++)
    { x = gtcode == (DN[j] * DNASIZE + DN[j+1]) ? donor_score[pos+j] : 0;
      y = agcode == (DN[j-1] * DNASIZE + DN[j]) ? acceptor_score[pos+j-1] : 0;
      t -= r;
      if ( sr )
        c = t > (g = hh + y) ? t : g;
      else 
        c = 0;
      s = CC[0];
      CC[0] = c;
      d = c - q;
      va = v[B[j]];
      for (i = 1; i <= M; i++)
        { if ( (c -= qr) > (d -= r) ) d = c;
          if ((c = CC[i] - qr) > (e = DD[i] - r)) e = c;
    if ( (c = s + va[A[i]]) < d ) c = d;
          if ( c < e ) c = e;
          if ( i == M && !er )
            { if ( c < ( z = GG[i] ) ) c = z;
        if ( z < (s = CC[i] ) )
         { GG[i] = s; LJ[i] = j - 1; }
      }
          else
            { if ( c < ( g = y + ( z = GG[i] ) ) ) c = g;
              if ( z < (g = (s = CC[i]) - pay + x) )
         { GG[i] = g; LJ[i] = j - 1; }
      }
          CC[i] = c;
          DD[i] = e;
        }  /* for each row */
    }    /* for each column */
  DD[0] = t;
  GG[0] = sr ? (hh + y) : 0;
  LJ[0] = 0;

  rightj = N - genolenfac * M;  /* Right part: Compute R(k, rightj), */
  RR[M] = 0;      /* S(k, rightj), and T(k, rightj) for all k */
  x = agcode == (DN[N-1] * DNASIZE + DN[N]) ? acceptor_score[pos+N-1] : 0;
  t = ec ? (- te) : 0;
  for (i = M-1; i >= 0; i--)
   { RR[i] = t = ec ? (t-r) : 0;
     SS[i] = t - q;
     TT[i] = t - pay + x;
     RJ[i] = N;
   }
  if ( !sr )   TT[0] = t;
/* if ( !sr ) SS[0] += q; */
  t = -q;
  hh = x - pay;
  for (j = N-1; j >= rightj; j--)
    { x = agcode == (DN[j] * DNASIZE + DN[j+1]) ? acceptor_score[pos+j] : 0;
      y = gtcode == (DN[j+1] * DNASIZE + DN[j+2]) ? donor_score[pos+j+1] : 0;
      t -= r;
      if ( er )
        c = t > (g = hh + y) ? t : g;
      else 
        c = 0;
      s = RR[M];
      RR[M] = c;
      d = c - q;
      va = v[B[j+1]];
      for (i = M-1; i >= 0; i--)
        { if ( (c -= qr) > (d -= r) ) d = c;
          if ((c = RR[i] - qr) > (e = SS[i] - r)) e = c;
    if ( (c = s + va[A[i+1]]) < d ) c = d;
          if ( c < e ) c = e;
          if ( i == 0 && !sr )
            { if ( c < ( z = TT[i] ) ) c = z;
        if ( z < (s = RR[i] ) )
         { TT[i] = s; RJ[i] = j + 1; }
      }
          else
            { if ( c < ( g = y + ( z = TT[i] ) ) ) c = g;
              if ( z < (g = (s = RR[i]) - pay + x) )
         { TT[i] = g; RJ[i] = j + 1; }
      }
          RR[i] = c;
          SS[i] = e;
        }  /* for each row */
    }    /* for each column */
  SS[M] = t;
  TT[M] = er ? (hh + y) : 0;
  RJ[M] = N;

  e = sr ? pay : 0;
  midc = GG[0] + TT[0] + e;
  midi = 0;
  e = pay;
  for (i = 1; i <= M; i++)
   { if ( i == M && !er )  e = 0;
     if ( (c = GG[i] + TT[i] + e) > midc )
       { midc = c;
         midi = i;
       }
   }      /* Compute a middle row */
}

/* Compute the parts 
   from (0, 0)           to (midi, LJ[midi]),
        (midi, LJ[midi]) to (midi, RJ[midi]),
        (midi, RJ[midi]) to (M, N).          */

  cc = midi == M ? er : 1;
  ss = midi == 0 ? sr : 1;
  colj = midj = LJ[midi];
  (void) diff2(A,B,midi,midj,DN,tb,q,sc,sr,1,cc,pos);
  midj = RJ[midi];
  if ( colj + gaplen > midj )
    fatal("FirstPass: unexpected close columns");
  INS(midj - colj)
  (void) diff2(A+midi,B+midj,M-midi,N-midj,DN+midj,q,te,1,ss,ec,er,pos+midj);
  return midc;
}

/* diff2(A,B,M,N,DN,tb,te,sc,sr,ec,er) returns the score of an optimum conversion
   between A[1..M] and B[1..N] that begins(ends) with a delete if tb(te) is zero
   and appends such a conversion to the current script. If sc = 0, then
   the beginning deletion is not penalized; if sr = 0, the beginning insertion is
   not penalized; if ec = 0, the ending deletion is not charged; if er = 0;
   then the ending insertion is not charged. Any insertion of length at least
   gaplen is given a constant cost */

int diff2(A,B,M,N,DN,tb,te,sc,sr,ec,er, pos)
char *A, *B; int M, N, DN[]; int tb, te, sc, sr, ec, er, pos;
{ int   midi, midj, type;  /* Midpoint, type, and cost */
  int midc;
  int  ss,cc;

{ register int   i, j;
  register int c, e, d, s;
           int t, *va;
     int  g, temp;
     int  x, y, z;

/* Boundary cases: M <= 1 or N == 0 */

  if (N <= 0)
    { if (M > 0) DEL(M)
      if ( !sc || !ec )
  return 0;
      else
        return - gap(M);
    }
  if (M <= 1)
    { if (M <= 0)
        { INS(N);
          if ( !sr || !er )
          return 0;
          else
            return - gap2(N);
        }
      midc = - (sc * (tb + r) + er * (z = gap2(N) ) );
      midj = -1;
      if ( midc < ( c =  - (ec * (te + r) + sr * z ) ) )
  { midc = c;
    midj = 0;
  }
      if ( N > 2 && gtcode == DN[1] * DNASIZE + DN[2] )
   x = 1;
      else
   x = 0;
      if ( N > 2 && agcode == DN[N-1] * DNASIZE + DN[N] )
   z = 1;
      else
   z = 0;
      va = v[A[1]];
      for (j = 1; j <= N; j++)
        { y = N - j;
          temp = er * gap2(y);
          if ( er && y > gaplen )
     { if ( gtcode == DN[j+1] * DNASIZE + DN[j+2] )
                temp -= donor_score[pos+j+1];
       if ( z )
                temp -= acceptor_score[pos+j+1];
     }
          y = j - 1;
          temp += sr * gap2(y);
          if ( sr && y > gaplen )
     { if ( x )
                temp -= donor_score[pos+j+1];
       if ( agcode == DN[y-1] * DNASIZE + DN[y] )
               temp -= acceptor_score[pos+j+1];
     }
    c = va[B[j]] - temp;
          if (c > midc)
           { midc = c;
             midj = j;
           }
  }
      if (midj == -1)
        { DEL(1) INS(N) }
      else
      if (midj == 0)
        { INS(N) DEL(1) }
      else
        { if (midj > 1) INS(midj-1)
          REP
    if ( di[A[1]] == di[B[midj]] )
       no_mat += 1;
    else
       no_mis += 1;
          if (midj < N) INS(N-midj)
        }
      return midc;
    }

/* Divide: Find optimum midpoint (midi,midj) of cost midc */

  midi = M/2;      /* Forward phase:                          */
  CC[0] = 0;      /*   Compute C(M/2,k) & D(M/2,k) for all k */
  t = - q * sr;
  if ( N <= gaplen )
    for (j = 1; j <= N; j++)
      { CC[j] = t = (t-r) * sr;
        DD[j] = t-q;
      }
  else
   { for (j = 1; j <= gaplen; j++)
      { CC[j] = t = (t-r) * sr;
        DD[j] = t-q;
      }
     x = gtcode == (DN[1] * DNASIZE + DN[2]) ? donor_score[pos+1] : 0;
     x = (x - pay) * sr;
     for (j = gaplen+1; j <= N; j++)
      { y = (sr && agcode == (DN[j-1] * DNASIZE + DN[j])) ? acceptor_score[pos+j-1] : 0;
        CC[j] = t = x + y;
        DD[j] = t - q;
      }
   }
  if ( !ec ) DD[N] += q;
  t = -tb * sc;
  for (i = 1; i <= midi; i++)
    { s = CC[0];
      CC[0] = c = t = (t-r) * sc;
      e = t-q;
      g = t - pay;
      va = v[A[i]];
      for (j = 1; j <= N; j++)
        { if ((c = c - qr) > (e = e - r)) e = c;
    if ( j == N && !ec )
            { if ((c = CC[j] ) > (d = DD[j] )) d = c;}
    else
            if ((c = CC[j] - qr) > (d = DD[j] - r)) d = c;
    c = s+va[B[j]];
          if (c < d) c = d;
          if (c < e) c = e;
          if ( (z = j - gaplen - 1) >= 0 )
            { x = gtcode == (DN[z+1] * DNASIZE + DN[z+2]) ? donor_score[pos+z+1] : 0;
              if ( g < ( temp = CC[z] + x - pay ) )
                g = temp;
              x = agcode == (DN[j-1] * DNASIZE + DN[j]) ? acceptor_score[pos+j-1] : 0;
              if ( c < (y = g + x) ) c = y;
      }
          s = CC[j];
          CC[j] = c;
          DD[j] = d;
        }
    }
  DD[0] = CC[0];

  RR[N] = 0;      /* Reverse phase:                          */
  t = -q * er;      /*   Compute R(M/2,k) & S(M/2,k) for all k */
  if ( N <= gaplen )
    for (j = N-1; j >= 0; j--)
      { RR[j] = t = (t-r) * er;
        SS[j] = t-q;
      }
  else
   { temp = N - gaplen;
     for (j = N-1; j >= temp; j--)
      { RR[j] = t = (t-r) * er;
        SS[j] = t-q;
      }
     x = agcode == (DN[N-1] * DNASIZE + DN[N]) ? acceptor_score[pos+N-1] : 0;
     x = (x - pay) * er;
     for (j = temp-1; j >= 0; j--)
      { y = (er && gtcode == (DN[j+1] * DNASIZE + DN[j+2]) ) ? donor_score[pos+j+1] : 0;
        RR[j] = t = x + y;
        SS[j] = t - q;
      }
   }
  if ( !sc ) SS[0] += q;
  t = -te * ec;
  for (i = M-1; i >= midi; i--)
    { s = RR[N];
      RR[N] = c = t = (t-r) * ec;
      g = t - pay;
      e = t-q;
      va = v[A[i+1]];
      for (j = N-1; j >= 0; j--)
        { if ((c = c - qr) > (e = e - r)) e = c;
    if ( !j && !sc )
            { if ((c = RR[j] ) > (d = SS[j] )) d = c;}
    else
            if ((c = RR[j] - qr) > (d = SS[j] - r)) d = c;
    c =  s+va[B[j+1]];
          if (c < d) c = d;
          if (c < e) c = e;
          if ( (z = j + gaplen + 1) <= N )
            { x = agcode == (DN[z-1] * DNASIZE + DN[z]) ? acceptor_score[pos+z-1] : 0;
              if ( g < ( temp = RR[z] + x - pay ) )
                g = temp;
              x = gtcode == (DN[j+1] * DNASIZE + DN[j+2]) ?donor_score[pos+j+1]  : 0;
              if ( c < (y = g + x) ) c = y;
      }
          s = RR[j];
          RR[j] = c;
          SS[j] = d;
        }
    }
  SS[N] = RR[N];

  midc = CC[0]+RR[0];    /* Find optimal midpoint */
  midj = 0;
  type = 1;
  for (j = 0; j <= N; j++)
    if ((c = CC[j] + RR[j]) >= midc)
      if (c > midc || CC[j] != DD[j] && RR[j] == SS[j])
        { midc = c;
          midj = j;
        }
  for (j = N; j >= 0; j--)
   { if ( j == N )
       d = q * ec;
     else
       if ( j == 0 )
         d = q * sc;
       else
   d = q;
     if ((c = DD[j] + SS[j] + d) > midc)
       { midc = c;
         midj = j;
         type = 2;
       }
   }
}

/* Conquer: recursively around midpoint */

  cc = midj == N ? ec : 1;
  ss = midj == 0 ? sc : 1;
  if (type == 1)
    { (void) diff2(A,B,midi,midj,DN,tb,q,sc,sr,cc,1,pos);
      (void) diff2(A+midi,B+midj,M-midi,N-midj,DN+midj,q,te,ss,1,ec,er,pos+midj);
    }
  else
    { (void) diff2(A,B,midi,midj,DN,tb,zero,sc,sr,cc,1,pos);
      (void) diff2(A+midi,B+midj,M-midi,N-midj,DN+midj,zero,te,ss,1,ec,er,pos+midj);
    }
  return midc;
}
/* Alignment display routine */


static char ALINE[LINELEN+1], BLINE[LINELEN+1], CLINE[LINELEN+1];

void display(A,B,M,N,S,AP,BP,dbort,orient, chain_num)
char A[], B[]; int M, N, chain_num; int S[], AP, BP, dbort, orient;
{ register char *a, *b, *c;
  register int   i,  j, op;
  int  lines, ap, bp;
  int  mbp;    /* position relative to the plus strand query */
  int  map;    /* position relative to the plus strand dbseq */
  int isexon;    /* 1 if the current region is exon */
  int xstart;    /* start position of an exon */
  int xend;    /* end position of an exon */
  int exonid;    /* exon number */
  int flen, tlen;  /* lengths of 5' and 3' ends of an exon */
  int fmc, tmc;    /* number of matches in the ends */
  int tring[CSLEN];  /* match-mismatch vector for 3' end */
  int tpos;    /* current position of tring */
  int temp, zz;    /* temp var */
  int gsize;    /* current gap length */
  int gcount;    /* length of a gap removed */
  int flag;    /* 1, print */
  int k, l, pre_op;
  int *S1;
  int count;
  S1 = S;
  i = j = op = lines = isexon = exonid = gsize = gcount = 0;
  ap = AP;
  bp = BP;
  a = ALINE;
  b = BLINE;
  c = CLINE;
  chain_num++; // start at 1 instead of zero.

  count = 0; k = 0; l = -2;
  while(i < M || j < N)
  {
    op = *S1++;
    if(op != pre_op && count > 0 )
      fprintf(ALIGN, "%d %d\n", l, k);
    if(op > 0 ) { j += op; l = 2; k = op; }
    if(op < 0 ) { i -= op; l = 3; k = -op; }
    if(op == 0 ) 
    {
      if( (temp = di[A[++i]] )== (zz = di[B[++j]]) && temp != nncode)
      {
        if( l == 1 )
        {
          fprintf(ALIGN, "%d %d\n", l, k);
          l = 0; k = 1;
        }
        else
        {
          if( l == 0 ) k++;
          else { l =0; k = 1;} 
        }
      }
      else
      {
        if( l == 0 )
        {
          fprintf(ALIGN, "%d %d\n", l, k);
          l = 1; k = 1;
        }
        else
        {
          if( l == 1 ) k++;
          else { l = 1; k = 1; }
        }
      }
    } 
    pre_op = op; count++;
  } 
  fprintf(ALIGN, "%d %d\n", l, k);

  i = j = op = lines = isexon = exonid = gsize = gcount = 0;
  while (i < M || j < N)
  { 
    if (op == 0 && *S == 0) // a match or mismatch
    { 
      op = *S++;
      *a = A[++i];
      *b = B[++j];
      *c++ = ((temp = di[*a++]) == (zz = di[*b++]) && temp != nncode) ? '|' : ' ';
      gsize = 0;  //reset gap size
      if ( ! isexon )
      { isexon = 1;
        xstart = BP + j - 1;
        dbstart = AP + i - 1;
        flen = tlen = fmc = tmc = tpos = exlen = idnno = simno = exscore = 0;
      }
      if ( isexon )
      { 
        exlen++;
        if ( *(c-1) == '|' )
        { 
          idnno++;
          simno++;
          exscore += match;
        }
        else
        { exscore += mismh;
          if ( temp == nncode ||  zz == nncode )
            simno++;
        }
        if ( flen < CSLEN )
        { 
          flen++;
          if ( *(c-1) == '|' ) fmc += 1;
        }
        if ( tlen < CSLEN ) tlen++;
        else tmc -= tring[tpos];
        if ( *(c-1) == '|' )
        { tmc += 1;
          tring[tpos] = 1;
        }
        else
          tring[tpos] = 0;
        tpos = (tpos+1) % CSLEN;
      }
    }
    else
    {
      if (op == 0) //*S != 0  a gap
      {
        op = *S++;
        gsize = 0;
        if ( isexon && (op >= gaplen || i == M || j == N ) ) //end of the exon
        { 
          isexon = 0;
          xend = BP + j - 1;
          dbend = AP + i - 1;
          if ( ! orient )
          { 
            xstart = dnalen - xstart + 1;
            xend = dnalen - xend + 1;
          }
          if ( ! dbort )
          {  
            dbstart = dblen - dbstart + 1;
            dbend = dblen - dbend + 1;
          }
          if ( flen >= minexon )
          { 
            printf("\nExon %5d %10d %10d  Confidence: %3d %3d\n",
                ++exonid, xstart, xend, (100*fmc)/flen, (100*tmc)/tlen);
            //db coords should always be in the forward orientation.
            if (dbstart > dbend) 
            {
              swap(&dbstart, &dbend);
              swap(&xstart, &xend);
            }
            fprintf(Btabp,"%s\t%s\t%d\t%s\t%s\t%s\t%d\t%d\t%d\t%d\t%f\t%f\t%d\t%d\t%d\t%s\t%d\t%s\t%d\n",
               dhead+1, btab_date, dnalen, program,  name2, dblocus, xstart, xend, dbstart, dbend,
               100.0 * idnno / exlen , 100.0 * simno / exlen,
               exscore, chain_num, exonid, dbdesp, -1,
               ( orient ? "Plus" : "Minus" ), dblen);
          }
        }
        if ( isexon ) exscore -= q;
      }
      if (op > 0)
      { 
        *a++ = ' ';
        *b++ = B[++j];
        op--;
      }
      else
      { 
        *a++ = A[++i];
        *b++ = ' ';
        op++;
      }
      *c++ = '-';
      gsize++;
      if ( isexon )
      { exlen++;
        exscore -= r;
        simno++;
        if ( flen < CSLEN ) flen++;
        if ( tlen < CSLEN ) tlen++;
        else tmc -= tring[tpos];
        tring[tpos] = 0;
        tpos = (tpos+1) % CSLEN;
      }
    }
    if (a >= ALINE+LINELEN || i >= M && j >= N) //print current line
    { *a = *b = *c = '\0';
      flag = 0;
      if ( gsize < 2 * LINELEN )
        flag = 1;
      else
        if ( op >= 0 && op < LINELEN || op < 0 && -op < LINELEN )
        { 
          if ( gcount > 0 )
          { (void) printf("\n              ~~~ %d bp removed ~~~\n", gcount);
            gcount = 0;
          }
          flag = 1;
        }
        else
          gcount += LINELEN;
      if ( flag )
      { (void) printf("\n%10d ",LINELEN*lines);
        for (b = ALINE+10; b <= a; b += 10)
        (void) printf("    .    :");
        if (b <= a+5)
          (void) printf("    .");
        mbp = orient ? bp : (dnalen - bp + 1);
        map = dbort ? ap : (dblen - ap + 1);
        (void) printf("\n%10d %s\n           %s\n%10d %s\n",mbp,BLINE,CLINE,map,ALINE);
      }
      lines++;
      ap = AP + i;
      bp = BP + j;
      a = ALINE;
      b = BLINE;
      c = CLINE;
    }
  }
  if ( isexon )
  { xend = BP + j - 1;
    dbend = AP + i - 1;
    if ( ! orient )
    { xstart = dnalen - xstart + 1;
      xend = dnalen - xend + 1;
    }
    if ( ! dbort )
    { dbstart = dblen - dbstart + 1;
      dbend = dblen - dbend + 1;
    }
    if ( flen >= minexon )
    { 
      printf("\nExon %5d %10d %10d  Confidence: %3d %3d\n",
      ++exonid, xstart, xend, (100*fmc)/flen, (100*tmc)/tlen);
      //db coords should always be in the forward orientation.
      if (dbstart > dbend) {
        swap(&dbstart, &dbend);
        swap(&xstart, &xend);
      }
      fprintf(Btabp,"%s\t%s\t%d\t%s\t%s\t%s\t%d\t%d\t%d\t%d\t%f\t%f\t%d\t%d\t%d\t%s\t%d\t%s\t%d\n",
        dhead+1, btab_date, dnalen, program,
        name2, dblocus, xstart, xend, dbstart, dbend,
        100.0 * idnno / exlen , 100.0 * simno / exlen,
        exscore, chain_num, exonid, dbdesp, -1,
        ( orient ? "Plus" : "Minus" ), dblen);
    }
  }
}


void swap (coord1, coord2)
     int *coord1, *coord2;
{
  int tmp_swap;
  tmp_swap = *coord1;
  *coord1 = *coord2;
  *coord2 = tmp_swap;
}


/* lib.c - library of C procedures. */

/* fatal - print message and die */
void fatal(msg)
char *msg;
{
  (void) fprintf(stderr, "%s\n", msg);
  exit(1);
}

/* fatalf - format message, print it, and die */
void fatalf(msg, val)
char *msg, *val;
{
  (void) fprintf(stderr, msg, val);
  (void) putc('\n', stderr);
  exit(1);
}
  
/* ckopen - open file; check for success */
FILE *ckopen(name, mode)
char *name, *mode;
{
        FILE *fopen(), *fp;

        if ((fp = fopen(name, mode)) == NULL)
                fatalf("Cannot open %s.", name);
        return(fp);
}

/* ckalloc - allocate space; check for success */
void *ckalloc(amount)
size_t amount;
{
  void *malloc(), *p;

  if ( (p = malloc( amount ) ) == NULL )
     fatal("Ran out of memory.");
  return(p);
}

void compute_donor_score(int* DN, int len)
{
  int lefts = 3;	/* left limit */
  int limit;		/* right limit */
  int code;		/* integer code of a codon */
  int preds;		/* position of a previous site */
  float value;		/* start site score */
  int i, j;		/* index variable */
  float calcValue(); 
  preds = 0;
  limit = len - LDS + lefts + 1;
  code = DN[1];
  for (i=1; i <= len - 1; i++)
  {
    code = (code * DNASIZE + DN[i+1]) % DNAS2;
    if ( code != gtcode || i <= lefts || i >limit )
    {
      donor_score[i] = 0;
    }
    else
    {
      value = calcValue(DN,i-3);
      if( value > 0 )
        donor_score[i] = (int)(0.4* value);
    }
  }
}

float calcValue(int *DN, int pos)
{
  int j;
  float value = 0.0;

  value += score[0][DN[pos+7]];
  if(DN[pos+7] == 2)
  {
    value += score[1][DN[pos+2]];
    if(DN[pos+2] == 2)
    {
      value += score[2][DN[pos+1]];
      if(DN[pos+1] == 0)
      {
	value += score[3][DN[pos+8]];
     	if(DN[pos+8] == 3)
    	{	
          value += score[5][DN[pos+5]];
	  value += score[6][DN[pos+6]];
	}
  	else
	{
	  value += scoreV6[0][DN[pos]];
	  value += scoreV6[1][DN[pos+5]];
	  value += scoreV6[2][DN[pos+6]];
	}
      }
      else
      {
	value += scoreB_2[0][DN[pos]];
	value += scoreB_2[1][DN[pos+5]];
	value += scoreB_2[2][DN[pos+6]];
	value += scoreB_2[3][DN[pos+8]];
      }
    }
    else
    {
      for(j=0;j<2;j++)
        value += scoreH_1[j][DN[pos+j]];
      value += scoreH_1[2][DN[pos+5]];
      value += scoreH_1[3][DN[pos+6]];
      value += scoreH_1[4][DN[pos+8]];
    }
  }
  else
  {
    for(j=0;j<3;j++)
      value += scoreH5[j][DN[pos+j]];
    value += scoreH5[3][DN[pos+5]];
    value += scoreH5[4][DN[pos+6]];
    value += scoreH5[5][DN[pos+8]];
  }
									    
  return value;
}

void compute_acceptor_score(int* DN, int*len )
{
  int lefts = 38;	/* left limit */
  int limit;		/* right limit */
  int code;		/* integer code of a codon */
  int preds;		/* position of a previous site */
  float value;		/* start site score */
  int i, j;		/* index variable */
  int temp;		/* temp index variable */
												    
  preds = 0;
  limit = dnalen - LAS + lefts + 1;
  code = DN[1];
  for (i=1; i <= dnalen - 1; i++)
  {
    code = (code * DNASIZE + DN[i+1]) % DNAS2;
    if ( code != agcode || i <= lefts || i >limit )
    {
      acceptor_score[i] = 0;				
    }
    else
    {
      value = 0.0;
      temp = i - 36;
      value += score38[DN[temp]];
      value += score37[DN[temp]*4 + DN[temp+1]];
      for(j=0; j<16; j++)
         value += score36_21[j][DN[temp+j]*16 + DN[temp+j+1]*4 + DN[temp+j+2]];
      temp += 17;
      for(j=0;j<23;j++)
	value += score20_3[j][DN[temp+j]*4 + DN[temp+j+1]];
      if( value > 0 ) 
         acceptor_score[i] = (int)(0.4* value);
     }
  }
}
