# Supplementary material for: A method for finding single-nucleotide polymorphisms with allele frequencies in sequences of deep coverage
Source: BMC Bioinformatics. 2005 Sep 7;6:220. doi: 10.1186/1471-2105-6-220 (PMC1239908; doi:10.1186/1471-2105-6-220)
Supplement: Additional File 1 — A file named PolyFreq.tar is included. The file contains the source code of all programs in the package. The file is unpacked by using the Unix command "tar xvf PolyFreq.tar" on a Unix or Linux computer. [file 1471-2105-6-220-S1.tar › PolyFreq/gap3.c]

/* A Global Alignment Program (GAP3) for Comparing Sequences:

Copyright (c) 1998 Xiaoqiu Huang
All Rights Reserved.  E-mail: huang@cs.mtu.edu

Permission to use, copy, modify, and distribute this software and its
documentation for educational, research and non-profit purposes, without
fee, and without a written agreement is hereby granted, provided that the
above copyright notice, this paragraph and the following three paragraphs
appear in all copies.

Permission to incorporate this software into commercial products may be
obtained from the Intellectual Property Office, 1400 Townsend Drive, 301
Administration Building, Houghton, MI  49931, phone (906) 487-3429.

IN NO EVENT SHALL THE AUTHOR OR MICHIGAN TECHNOLOGICAL UNIVERSITY BE LIABLE TO
ANY PARTY
FOR DIRECT, INDIRECT, SPECIAL, INCIDENTAL, OR CONSEQUENTIAL DAMAGES,
INCLUDING LOST PROFITS, ARISING OUT OF THE USE OF THIS SOFTWARE AND ITS
DOCUMENTATION, EVEN IF MICHIGAN TECHNOLOGICAL UNIVERSITY HAS BEEN ADVISED OF
THE POSSIBILITY OF SUCH DAMAGE.

MICHIGAN TECHNOLOGICAL UNIVERSITY SPECIFICALLY DISCLAIMS ANY WARRANTIES,
INCLUDING, BUT NOT LIMITED TO, THE IMPLIED WARRANTIES OF MERCHANTABILITY AND
FITNESS FOR A PARTICULAR PURPOSE.  THE SOFTWARE PROVIDED HEREUNDER IS ON AN
"AS IS" BASIS, AND MICHIGAN TECHNOLOGICAL UNIVERSITY HAS NO OBLIGATIONS TO
PROVIDE MAINTENANCE, SUPPORT, UPDATES, ENHANCEMENTS, OR MODIFICATIONS.

	      Xiaoqiu Huang
	      Department of Computer Science
	      Michigan Technological University
	      Houghton, MI 49931
	      E-mail: huang@cs.mtu.edu
	      WWW: http://www.cs.mtu.edu/faculty/huang.html

     Proper attribution of the author as the source of the software would
     be appreciated:
        Huang, X. and Chao, K.-M. (2002)
	In preparation.

    The GAP program computes a global alignment of two sequences
    without penalizing terminal gaps. It delivers the alignment in
    linear space, so long sequences can be aligned. 

    Users supply scoring parameters. In the simplest form, users just
    provide 3 integers: ms, q and r, where ms is the score of a mismatch
    and the score of an i-symbol indel is -(q + r * i). Each match
    automatically receives score 10. This simple scoring scheme may be
    used for DNA sequences. NOTE: all scores are integers.

    In general, users can define an alphabet of characters appearing
    in the sequences and a matrix that gives the substitution score
    for each pair of symbols in the alphabet. The 127 ASCII characters
    are eligible. The alphabet and matrix are given in a file, where
    the first line lists the characters in the alphabet and the lower
    triangle of the matrix comes next. An example file looks as follows:

    ARNDC	       
     13
    -15  19
    -10 -22  11
    -20 -10 -20  18
    -10 -20 -10 -20  12

    Here the -22 at position (3,2) is the score of replacing N by R.
    This general scoring scheme is useful for protein sequences where the
    set of protein characters and Dayhoff matrix are specified in the file.

    The GAP program is written in C and runs under Unix systems on
    Sun workstations and under DOS systems on PCs.
    We think that the program is portable to many machines.

    Sequences to be analyzed are stored in separate files.
    Sequences must be in FASTA format. The first line begins with the symbol '>'

    followed by the name of the sequence. The sequence is on the remaining
lines.
    Protein sequences must be in upper case.
    DNA sequences could be in upper or lower case.
    A sample sequence file is shown below.

>DNA sequence
GAATTCTAATCTCCCTCTCAACCCTACAGTCACCCATTTGGTATATTAAA
GATGTGTTGTCTACTGTCTAGTATCCCTCAAGTAGTGTCAGGAATTAGTC
ATTTAAATAGTCTGCAAGCCAGGAGTGGTGGCTCATGTCTGTAATTCCAG
CACTGGAGAGGTAGAAGTG

    To find the best alignment of two sequences in files A and B,
    use a command of form

	   gap  A  B  gs  ms  q  r > result

    where gap is the name of the object code, gs is the minimum length
    of any gap in the short sequence receiving a constant gap penalty,
    ms is a negative integer specifying mismatch weight, q and r are
    non-negative integers specifying gap-open and gap-extend penalties,
    respectively. Output alignment is saved in the file "result".

    For using a scoring matrix defined in file S, use a command of form

	   gap  A  B  gs  S  q  r > result

    Note that ms is replaced by the file S.
*/

#include   <stdio.h>

#define  MATCHSC    10   /* match score */
#define  LINELEN    60   /* lenght of an output line */

static int match, mismh;		/* max and min substitution weights */
//static char *dhead1, *dhead2;           /* names of sequences */
static int isdna;                       /* 1, DNA; 0, protein */
static int v[128][128];	/* substitution scores */
static int  q, r;       /* gap penalties */
static int  qr;         /* qr = q + r */
static int  pay;	/* constant-cost for gaps */

main(argc, argv) int argc; char *argv[];
{ int  M, N;				/* Sequence lengths and k     */
  char  *A,  *B;			/* Storing two sequences      */
  int  symbol;				/* The next character	      */
  int  ms;				/* User-supplied weights      */
  FILE *Bp, *Ap, *Sp, *ckopen();
  void *ckalloc();			/* space-allocating function  */
  register int i, j;
  char  alph[129], *s;			/* alphabet */
  int  size;				/* size of alphabet */
  char  *name;				/* temporary pointer */
  char  *estfile, *mrnafile, *outfile;            /* EST and mRNA sequence file */
	if ( argc != 8 )
{ fprintf(stderr,"Usage: %s Seq1 Seq2 major_pen mismatch gap_open gap_extend\n\n", argv[0]);
  fprintf(stderr,"Seq1        file of one sequence in FASTA format\n");
  fprintf(stderr,"Seq2        file of one sequence in FASTA format\n");
  fprintf(stderr,"major_pen   penalty for a major difference, a positive integer\n");
  fprintf(stderr,"mismatch    a negative integer for DNA or PAM250/BLOSUM62 for protein\n");
  fprintf(stderr,"gap_open    gap open penalty, a non-negative integer \n");
  fprintf(stderr,"gap_extend  gap extension penalty, a positive integer \n");
  exit(1);
}

        estfile = argv[1];
        mrnafile = argv[2];
        outfile = argv[7];
	(void) sscanf(argv[3],"%d", &pay);
	if ( pay < 1 )
	   fatal("Penalty for a major difference is a positive integer");

	(void) sscanf(argv[argc-3],"%d", &q);
	if ( q < 0 )
	   fatal("The gap-open penalty is a nonnegative integer");

	(void) sscanf(argv[argc-2],"%d", &r);
	if ( r < 0 )
	   fatal("The gap-extend penalty is a nonnegative integer");

	isdna = 0;
	qr = q + r;
	/* check if the argument represents a negative integer */
	s = argv[argc-4];
	if ( *s == '-' ) s++;
	for ( ; *s >= '0' && *s <= '9' ; s++ );
	if ( *s == '\0' )
	  { (void) sscanf(argv[argc-4],"%d", &ms);
	    if ( ms >= 0 )
	       fatal("The mismatch weight is a negative integer");
	    match = MATCHSC;
	    mismh = ms;
	    /* set match and mismatch weights */
	    for ( i = 0; i < 128 ; i++ )
	      for ( j = 0; j < 128 ; j++ )
	         if (i == j )
		    v[i][j] = match;
	         else
	            v[i][j] = mismh;
	    v['N']['N'] = mismh;
            v['n']['n'] = mismh;
            v['A']['a'] = v['a']['A'] = match;
            v['C']['c'] = v['c']['C'] = match;
            v['G']['g'] = v['g']['G'] = match;
            v['T']['t'] = v['t']['T'] = match;
            isdna = 1;
	  }
	else
	  { /* read a file containing alphabet and substitution weights */
	    Sp = ckopen(argv[argc-4], "r");
	    (void) fscanf(Sp, "%s", alph);
	    size = strlen(alph);
	    match = mismh = 0;
	    /* Initialize v[][] */
	    for ( i = 0; i < 128 ; i++ )
	      for ( j = 0; j < 128 ; j++ )
	            v[i][j] = 0;
	    for ( i = 0; i < size ; i++ )
	      for ( j = 0; j <= i ; j++ )
		{ (void) fscanf(Sp, "%d", &ms);
		  v[alph[i]][alph[j]] = v[alph[j]][alph[i]] = ms;
		  if ( ms > match ) match = ms;
		  if ( ms < mismh ) mismh = ms;
		}
	  }
	  GLOBAL(estfile, mrnafile, outfile);
}

static int *CC, *DD;	/* saving matrix scores */
static int *RR, *SS; 	/* saving start-points */
static int  *S;		/* saving operations for diff */
static int *HH;		/* for long deletion gaps in forward pass */
static int *XX;		/* for long deletion gaps in reverse pass */
static short *MD;	/* a list of flags for major differences */

/* The following definitions are for function diff() */

int  diff();
static int  zero = 0;				/* int type zero        */

#define gap(k)  ((k) <= 0 ? 0 : q+r*(k))	/* k-symbol indel score */

static int *sapp;				/* Current script append ptr */
static int  last;				/* Last script op appended */
static short *mdptr;				/* pointer to current major difference flag */
static short premd;				/* last major difference flag */

static int no_mat; 				/* number of matches */ 
static int no_mis; 				/* number of mismatches */ 
static int al_len; 				/* length of alignment */
static int no_regs; 				/* number of similar regions */
						/* Append "Delete k" op */
#define DEL(k, md)			\
{ if ( ! md ) al_len += (k);		\
  if ( last < 0 && premd == md )	\
    last = sapp[-1] -= (k);		\
  else					\
   { last = *sapp++ = -(k);		\
     premd = *mdptr++ = md;		\
   }                                    \
}
						/* Append "Insert k" op */
#define INS(k, md)			\
{ if ( ! md ) al_len += (k);		\
  if ( last > 0 && premd == md )	\
    last = sapp[-1] += (k);		\
  else					\
   { last = *sapp++ = (k);		\
     premd = *mdptr++ = md;		\
   }                                    \
}
						/* Append "Replace" op */
#define REP 				\
{ if ( premd ) no_regs++;               \
  last = *sapp++ = 0; 			\
  premd = *mdptr++ = 0;                 \
  al_len++;				\
}

GLOBAL(estfile, mrnafile, outfile) char *estfile, *mrnafile, *outfile;
{ int  score;   		/* the max score in LIST */
  int  i, j;			/* row and column indices */
  void *ckalloc();		/* space-allocating function */
  int  pid;			/* percent identity */
  int k;
  char* final;	
  char* rev_final;
  int len;
  int new_sequence();
  int GetMaxLen();
  int s, e;
  int M, N;
  FILE *ep, *rp, *op;
  int nAS;
  char symbol1, symbol2; 
  char est_name[1024];
  char mrna_name[1024];
  char *A, *B;
  char *revA;  //reverse of A

  char *infofile;
  char tmpfile[512];
  FILE *ip;
  int flag;
  int count[6];
  int flag2, pre, flag3;
  void print_seq();
  int type;  //type of the alignment: 0: good, 1: good withour ORF, 2: one match, 3: contain, 4: no match
	    /* allocate space for all vectors */
  flag = count[0] = count[1] = count[2] = count[3] = count[4] = count[5]=0;
  nAS = 0;
  M = GetMaxLen(estfile);
  N = GetMaxLen(mrnafile);
  j = (N + 1) * sizeof(int);
  A = (char*)ckalloc((M+2));
  revA = (char*) ckalloc((M+2));
  B = (char*)ckalloc((N+2));
  CC = ( int * ) ckalloc(j);
  DD = ( int * ) ckalloc(j);
  RR = ( int * ) ckalloc(j);
  SS = ( int * ) ckalloc(j);
  HH = ( int * ) ckalloc(j);
  XX = ( int * ) ckalloc(j);
  i = (M + 1) * sizeof(int);
  S = ( int * ) ckalloc(i + j);
  MD = ( short * ) ckalloc( (M + N + 2) * sizeof(short) );

 (void) printf("Max Match  Min Mismatch  Gap-Open Penalty  Gap-Ext. Pen.  Diff. Block Pen.\n");
 (void) printf("   %d          %d              %d               %d              %d\n\n",
                                       match, mismh, q,  r, pay);
  ep = fopen(estfile, "r");
  op = fopen(outfile, "w");
  while(1)
  {
    for (i = 0; ( symbol1 = getc(ep)) != EOF && symbol1 != '\n' ; )
    {
      if(symbol1 == '>') continue;
      est_name[i++] = symbol1 != '\t' ? symbol1 : ' ';
    }
    est_name[i] = '\0';
    for (M = 0; ( symbol1 = getc(ep)) != EOF && symbol1 != '>'; )
      if ( symbol1 != '\n' )
      {
        A[++M] = symbol1;
      }
    if(M <= 1 ) break;
    for( i = M; i > 0; i--)
    {
      symbol1 = A[i];
      switch(symbol1)
      {
        case 'A': revA[M - i + 1] = 'T'; break;
        case 'a': revA[M - i + 1] = 't'; break;
        case 'T': revA[M - i + 1] = 'A'; break;
        case 't': revA[M - i + 1] = 'a'; break;
        case 'C': revA[M - i + 1] = 'G'; break;
        case 'c': revA[M - i + 1] = 'g'; break;
        case 'G': revA[M - i + 1] = 'C'; break;
        case 'g': revA[M - i + 1] = 'c'; break;
        default:  revA[M - i + 1] = symbol1; break;
      }
    }
 
    rp = fopen(mrnafile, "r");
    type = 0;
    while(1)
    {
      for (i = 0; ( symbol2 = getc(rp)) != EOF && symbol2 != '\n' ; )
      {
         if(symbol2 == '>' ) continue;
         mrna_name[i++] = symbol2 != '\t' ? symbol2 : ' ';
      }
      mrna_name[i] = '\0';
      for (N = 0; ( symbol2 = getc(rp)) != EOF && symbol2 != '>'; )
        if ( symbol2 != '\n' )
        {
          B[++N] = symbol2;
        }
      if(N <= 1 ) break; 
      if( strcmp(est_name, mrna_name) == 0 ) continue; 
      (void) printf("Upper Sequence: %s\n", est_name);
      (void) printf("      Orientation: +\n");    
      (void) printf("      Length: %d\n", M);
      (void) printf("Lower Sequence: %s\n", mrna_name);
      (void) printf("      Orientation: +\n");    
      (void) printf("      Length: %d\n\n", N);
      sapp = S;
      last = 0;
      mdptr = MD;
      premd = 1;
      al_len = no_mat = no_mis = no_regs = 0;
      score = diff2(A, B, M, N, -pay, -pay-q, -pay, -pay, -pay-q, -pay);
           /* Output the best alignment */

      pid = al_len > 0 ? ( (100*no_mat) / al_len ) : 0;
      (void) printf("      Best Alignment with Constant Penalty for Difference Blocks\n");
      (void) printf("      Similarity Score: %d\n",score);
      (void) printf("      Percent Identity: %d%%\n", pid);
      (void) printf("      Number of Matches: %d\n", no_mat);
      (void) printf("      Number of Mismatches: %d\n", no_mis);
      (void) printf("      Length of Gaps: %d\n", al_len-no_mat-no_mis);
      (void) printf("      Number of Similar Regions: %d\n", no_regs);
      (void) printf("      Length of Similar Regions: %d\n", al_len);
      fprintf(op, "#%s\t%s\t%d\t1\t1\t+\t+\n", est_name, mrna_name, pid); 
      display(A, B, M, N, S, MD ,1 ,1, op);
      if( pid < 90) //try reverse orientation
      {
        (void) printf("Upper Sequence: %s\n", est_name);
        (void) printf("      Length: %d\n", M);
        (void) printf("      Orientation: +\n");    
        (void) printf("Lower Sequence: %s\n", mrna_name);
        (void) printf("      Length: %d\n", N);
        (void) printf("      Orientation: -\n");    
        sapp = S;
        last = 0;
        mdptr = MD;
        premd = 1;
        al_len = no_mat = no_mis = no_regs = 0;
        score = diff2(revA, B, M, N, -pay, -pay-q, -pay, -pay, -pay-q, -pay);
           /* Output the best alignment */
         
        pid = al_len > 0 ? ( (100*no_mat) / al_len ) : 0;
        (void) printf("      Best Alignment with Constant Penalty for Difference Blocks\n");
        (void) printf("      Similarity Score: %d\n",score);
        (void) printf("      Percent Identity: %d%%\n", pid);
        (void) printf("      Number of Matches: %d\n", no_mat);
        (void) printf("      Number of Mismatches: %d\n", no_mis);
        (void) printf("      Length of Gaps: %d\n", al_len-no_mat-no_mis);
        (void) printf("      Number of Similar Regions: %d\n", no_regs);
        (void) printf("      Length of Similar Regions: %d\n", al_len);
        fprintf(op, "#%s\t%s\t%d\t1\t1\t-\t+\n", est_name, mrna_name, pid); 
        display(revA, B, M, N, S, MD, 1, 1, op);
      }
      if(symbol2 == EOF)
      {
        fclose(rp); break;
      }
    }
    if(symbol1 == EOF )
    {
      fclose(ep);
      fclose(op);
      break;
    }
  }
}

int GetMaxLen(fname)
char *fname;
{
  FILE *ckopen();
  int i, j;
  char symbol, pre;    /* current char and previous char */
  FILE* IN;      /* input file handle */
  int b_name;      /* bool varialb for reading name */
  int flag;
  int max;
  int len;
                                                                                                           
  max = len = 0;
  IN = ckopen(fname, "r");
  pre = '\n';
  flag = 0;
  while( (symbol=fgetc(IN))!= EOF)
  {
    if(pre='\n' && symbol == '>' )
    {
       flag = 0;
       b_name = 1;
       pre = symbol;
       if( max < len) max = len;
       len = 0;
       continue;
    }
    if( b_name )/* we are reading names */
    {
      while( ( symbol = fgetc(IN)) != '\n');
      b_name = 0;
    }
    else
    {
      if(symbol != '\n' && symbol != ' ') len++;
    }
    pre=symbol;
  }
  if(max < len ) max = len;
  fclose(IN);
  return max;
}

int new_sequence( char* A, char* B, int M, int N, int* S, short* MD, char* final, int* start, int* end)
{
  int i, j;
  void* ckalloc();
  int as, bs, ae, be;
  int pos;
  int len;  
  int flag;

  as = bs = 1; len = 0;
  /* the starting part */
  //if( MD[0] != 0 && MD[1] != 0) return 0;
  //if( mdptr[-1] != 0 && mdptr[-2] != 0 ) return 0;
  
  if( S[0] > 0 )   bs += S[0];
  if( S[0] < 0 )   as -= S[0];
  if( S[0] == 0 )  { as++; bs++; }
  flag = 0;  
  /* A as EST and B as mRNA */
  for( i = 1; i < sapp - S; i++)
  { 
    if( MD[i] == 0 ) { flag = 1; break; }// enter the similar block first
    if( S[i] == 0 )  { as++; bs++; }
    if( S[i] > 0 ) bs+=S[i];
    if( S[i] < 0 ) as-=S[i];
  }
  if( !flag ) return 0;
  for(; i < sapp - S; i++)
  { 
    if( S[i] == 0 )  { as++; bs++; }
    if( S[i] != 0 && MD[i] != 0 )  break;
    if( S[i] > 0 ) bs+=S[i];
    if( S[i] < 0 ) as-=S[i];
  }

  flag = 0;  
  ae = M, be = N; 
  if( S[sapp-S-1] > 0 ) be -= S[sapp-S-1];
  if( S[sapp-S-1] < 0 ) ae += S[sapp-S-1];
  if( S[sapp-S-1] == 0 ) { ae--; be--; } 
  for( i = sapp - S -2; i > 1 ; i-- )
  {   
    if(MD[i] == 0 ) { flag = 1; break;}
    if( S[i] == 0 ) { ae--; be--; }
    if( S[i] > 0 ) be-=S[i];
    if( S[i] < 0 ) ae+=S[i];
  }
  if( !flag ) return 0;
  for(; i > 1; i--)
  {
    if( S[i] == 0 ) { ae--; be--; }
    if( S[i] != 0 && MD[i] != 0 ) break;
    if( S[i] > 0 ) be--;
    if( S[i] < 0 ) ae--;
  }
  as--; bs--; ae++; be++;
  if( bs > be || as > ae ) return 0;
  pos = 1;
  if( S[0] < 0 )
  {
    for( i = 1; i <= ae; i++ ) final[pos++] = A[i];
    *start = as;
  }
  else
  {
    for( i = 1; i <= bs; i++ ) final[pos++] = B[i];
    *start = pos;
    for( i = as; i <= ae; i++) final[pos++] = A[i];
  }
  *end = pos;
  if( sapp[-1] < 0 )
  {
     for( i = ae + 1; i <= M; i ++) final[pos++] = A[i];
  }
  else
  {
     for( i = be + 1; i <= N ;i++ ) final[pos++] = B[i];
  }
  
  return pos-1;
} 

void print_seq(FILE* fp, char* name, int namelen, char* seq, int len)
{
  int i, j;
  fprintf(fp, ">");
  for( i = 0; i < namelen; i++ )
    fprintf(fp, "%c", name[i]);
  fprintf(fp, "\n");
  for( i = 1; i <= len; i++)
  {
    fprintf(fp, "%c", seq[i]);
    if( i%60 == 0 ) fprintf(fp, "\n");
  }
  if( (i-1)%60 != 0 ) fprintf(fp, "\n");
}
  

int find_ORF(char* seq, int len, int start, int end)
{
  int i, code;
  int ATG;
  int frame;
  int TAA, TAG, TGA;
  int encode();
  int flag;
  int x, y, z;
  ATG = encode('A')*16 + encode('T')*4 + encode('G');
  TAA = encode('T')*16 + encode('A')*4 + encode('A');
  TAG = encode('T')*16 + encode('A')*4 + encode('G');
  TGA = encode('T')*16 + encode('G')*4 + encode('A');
  
  for( frame = 1; frame <= 3 ; frame++)
  {
    flag = 0;
    for( i = frame; i <= len -3; i = i+3)
    {
       x = encode(seq[i]); y = encode(seq[i+1]); z = encode(seq[i+2]);
       if( x < 0 || y < 0 || z < 0 ) continue; 
       code = x * 16 + y * 4 + z;
       if( flag == 0 )
       {
         if( i >= start) { i = len; continue; }
         if( code == ATG )
         {
           if( i < start) { flag = 1; continue; }
         }
       }
       else
       {
         if( code == TAA || code == TAG || code == TGA ) 
         {
           if( i > end ) return 1;
           else { i = len; continue; }
         }
       }
    }
  }
  return 0;
}

int encode(char A)
{
  switch (A)
  {
    case 'a': case 'A': return 0;
    case 'c': case 'C': return 1;
    case 'g': case 'G': return 2;
    case 't': case 'T': case'u': case 'U': return 3;
    default: return -1;
  }
}
    
    
/* diff2(A,B,M,N,c00,d00,h00,cmn,dmn,hmn) returns the score of an optimum
   conversion between A[1..M] and B[1..N] such that the upper left and
   lower right corners are initialized to the given values:
   C(0,0) = c00, D(0,0) = d00, H(0,0) = h00,
   C(m,n) = cmn, D(m,n) = dmn, H(m,n) = hmn. */

int diff2(A, B, M, N, c00, d00, h00, cmn, dmn, hmn)
char *A, *B; int M, N; int c00, d00, h00, cmn, dmn, hmn;

{ int  midi, midj, type;	/* Midpoint, type, and cost */
  int  midc;
  int  cmid, dmid, hmid;	/* C, D & H values at midpoint */

{ register int   i, j;
  register int   c, e, d, s, h;
           int   t, *va;
	   int   g, y, temp;
	   short dmd;	/* 1, deletion is a major difference; 0 otherwise */ 
	   short imd;	/* 1, insertion is a major difference; 0 otherwise */ 
	   short tmd;	/* tmp dmd */ 
	   short smd;	/* tmp imd */

/* Boundary cases: M <= 1 or N == 0 */

  if (N <= 0)
    { if (M > 0)
       { h = h00 > (y = c00 - pay) ? h00 : y;
	 e = r * M;
         if ( (d = d00 - e) < (y = c00 - e - q) ) d = y;
         if ( d < h )
          { c = h;  dmd = 1; }
         else
          { c = d;  dmd = 0; }
         if ( (midc = c + cmn) < (y = d + dmn + q) )
	  { midc = y;  dmd = 0; }
         if ( midc  < (y = h + hmn + pay) )
	  { midc = y;  dmd = 1; }
         DEL(M, dmd)
       }
      else
         midc = c00;    /* incorrect value */
      return midc;
    }
  if (M <= 1)
    { if (M <= 0)
        { h = h00 > (y = c00 - pay) ? h00 : y;
          if ( h > (y = c00 - gap(N) ) )
           { d = h;  imd = 1; }
          else
           { d = y;  imd = 0; }
	  if ( (midc = d + cmn) < (y = h + hmn + pay) )
           { midc = y;  imd = 1; }
	  INS(N, imd);
	  return midc;
        }
      h = h00 > (y = c00 - pay) ? h00 : y;
      g = hmn > (y = cmn - pay) ? hmn : y;
      if ( (c = dmn - r) < (y = cmn - qr) ) c = y;
      if ( c < g )
       { c = g;  dmd = 1; }
      else  
         dmd = 0;
      if ( h > (y = c00 - ( e = gap(N) ) ) )
       { d = h;  imd = 1; }
      else
       { d = y;  imd = 0; }
      midc = c + d;
      midj = 0;
      if ( midc < (y = h + g + pay) )
       { midc = y;  dmd = imd = 1; }
      if ( (c = d00 - r) < (y = c00 - qr) ) c = y;
      if ( c < h )
       { c = h;  tmd = 1; }
      else
         tmd = 0;
      if ( g > (y = cmn - e) )
       { d = g;  smd = 1; }
      else
       { d = y;  smd = 0; }
      if ( midc < (y = c + d) )
       { midc = y;  midj = -1;  dmd = tmd;  imd = smd; }
      va = v[A[1]];
      for (j = 1; j <= N; j++)
	{ if ( (e = c00 - gap(j-1)) < h )
	   { e = h;  tmd = 1; }
	  else
	     tmd = 0;
	  if ( (d = cmn - gap(N-j)) < g )
	   { d = g;  smd = 1; }
	  else
	     smd = 0; 
          if ( midc < (c = va[B[j]] + e + d) )
           { midc = c;
             midj = j;
	     dmd = tmd;
	     imd = smd;
           }
	}
      if (midj == -1)
        { DEL(1, dmd) INS(N, imd) }
      else
      if (midj == 0)
        { INS(N, imd) DEL(1, dmd) }
      else
        { if (midj > 1)
	   { j = midj - 1; INS(j, dmd) }
          REP
	  if ( A[1] == B[midj] || isdna && va[B[midj]] == MATCHSC )
	     no_mat += 1;
	  else
	     no_mis += 1;
          if (midj < N)
	   { j = N - midj; INS(j, imd) }
        }
      return midc;
    }

/* Divide: Find optimum midpoint (midi,midj) of cost midc */

  midi = M/2;	   /* Forward phase */
  CC[0] = c = c00; /* Compute C(M/2,k), D(M/2,k) & H(M/2,k) for all k */
  e = c00 - q;
  g = h00 > ( y = c00 - pay ) ? h00 : y;
  for (j = 1; j <= N; j++)
   { e -= r;
     CC[j] = c = e > g ? e : g;
     DD[j] = c - q;
     HH[j] = g;
   }
  t = d00 > (y = c00 - q) ? d00 : y;
  for (i = 1; i <= midi; i++)
    { s = CC[0];
      t -= r;
      CC[0] = c = t > g ? t : g;
      e = c - q;
      h = g;
      va = v[A[i]];
      for (j = 1; j <= N; j++)
        { if ((temp = c - qr) > (e = e - r)) e = temp;
	  if ( c < (temp = CC[j] ) ) c = temp;
	  if ( (c = c - pay) < (y = HH[j]) ) c = y;
	  if ( h < c ) h = c;
          if ((c = temp - qr) > (d = DD[j] - r)) d = c;
	  c = s+va[B[j]];
          if ( c < d ) c = d;
          if ( c < e ) c = e;
	  if ( c < h ) c = h;
          s = temp;
          CC[j] = c;
          DD[j] = d;
          HH[j] = h;
        }
    }
  DD[0] = t;
  HH[0] = g;

  RR[N] = c = cmn; /* Reverse phase */
  e = cmn - q; /* Compute R(M/2,k), S(M/2,k) & X(M/2,k) for all k */
  g = hmn > ( y = cmn - pay ) ? hmn : y;
  for (j = N-1; j >= 0; j--)
   { e -= r;
     RR[j] = c = e > g ? e : g;
     SS[j] = c - q;
     XX[j] = g;
   }
  t = dmn > (y = cmn - q) ? dmn : y;
  for (i = M-1; i >= midi; i--)
    { s = RR[N];
      t -= r;
      RR[N] = c = t > g ? t : g;
      e = c - q;
      h = g;
      va = v[A[i+1]];
      for (j = N-1; j >= 0; j--)
        { if ( (temp = c - qr) > (e = e - r) ) e = temp;
	  if ( c < (temp = RR[j] ) ) c = temp;
	  if ( (c = c - pay) < (y = XX[j]) ) c = y;
	  if ( h < c ) h = c;
          if ((c = temp - qr) > (d = SS[j] - r)) d = c;
	  c =  s+va[B[j+1]];
          if ( c < d ) c = d;
          if ( c < e ) c = e;
	  if ( c < h ) c = h;
          s = temp;
          RR[j] = c;
          SS[j] = d;
          XX[j] = h;
        }
    }
  SS[N] = t;
  XX[N] = g;

  midc = HH[N]+XX[N]+pay;	/* Find optimal midpoint */
  midj = N;
  type = 3;
  for ( j = N; j >= 0; j-- )
   { if ( (c = HH[j] + XX[j] + pay) > midc )
       { midc = c;
         midj = j;
         type = 3;
       }
     if ((c = DD[j] + SS[j] + q) > midc)
       { midc = c;
         midj = j;
         type = 2;
       }
     if ( (c = CC[j] + RR[j]) > midc )
        { midc = c;
          midj = j;
          type = 1;
        }
   }
}

/* Conquer: recursively around midpoint */

  cmid = CC[midj];
  dmid = DD[midj];
  hmid = HH[midj];
  (void) diff2(A,B,midi,midj,c00,d00,h00,RR[midj],SS[midj],XX[midj]);
  (void) diff2(A+midi,B+midj,M-midi,N-midj,cmid,dmid,hmid,cmn,dmn,hmn);
  return midc;
}

/* Alignment display routine */

static char ALINE[LINELEN+1], BLINE[LINELEN+1], CLINE[LINELEN+1];

display(A, B, M, N, S, MD, AP, BP, ALIGN)
char A[], B[];		/* sequences */
int M, N;		/* their lengths */
int S[];		/* list of operations */
short MD[];		/* list of major difference flags */
int AP, BP;		/* start positions in sequences */
FILE* ALIGN;
{ register char *a, *b, *c;
  register int   i,  j, op;
           int   lines, ap, bp;
  int gsize;     /* current gap length */
  int gcount;    /* length of a gap removed */
  int flag;      /* 1, print */
  short cmd;	 /* current major difference flag */
  int k, l, pre_op; 
  int *S1;
  int count; 
  S1 = S; count = 0;
  i = j = op = lines = gsize = gcount = 0;
  pre_op = -2; k = 0; l = -2;
  while(i < M || j < N)
  {
    op = *S1++;
    if(op != pre_op && count != 0)
      fprintf(ALIGN, "%d %d\n", l, k);
    if(op > 0 ) { j += op; l = 2; k = op; }
    if(op < 0 ) { i -= op; l = 3; k = -op; }
    if(op == 0 )
    {
      if( (v[A[++i]][B[++j]] == MATCHSC))
      {
        if( l == 1 )
        {
          fprintf(ALIGN, "%d %d\n", l, k);
          l = 0; k = 1;
        }
        else
        {
          if( l == 0 ) k++;
          else { l =0; k = 1;}
        }
      }
      else
      {
        if( l == 0 )
        {
          fprintf(ALIGN, "%d %d\n", l, k);
          l = 1; k = 1;
        }
        else
        {
          if( l == 1 ) k++;
          else { l = 1; k = 1; }
        }
      }
    }
    pre_op = op; count++;
  }
  fprintf(ALIGN, "%d %d\n", l, k);

  
  i = j = op = lines = gsize = gcount = 0;
  ap = AP;
  bp = BP;
  a = ALINE;
  b = BLINE;
  c = CLINE;
  while (i < M || j < N)
    { if (op == 0 && *S == 0)
        { op = *S++;
	  cmd = *MD++;
          *a = A[++i];
          *b = B[++j];
	  *c++ = (*a == *b || isdna && v[*a][*b] == MATCHSC ) ? '|' : ' ';
	  a++;
	  b++;
	  gsize = 0;
        }
      else
        { if (op == 0)
           { op = *S++; gsize = 0; cmd = *MD++; }
          if (op > 0)
            { *a++ = ' ';
              *b++ = B[++j];
              op--;
            }
          else
            { *a++ = A[++i];
              *b++ = ' ';
              op++;
            }
	  if ( cmd )
	   { *c++ = '+'; gsize++; }
	  else
             *c++ = '-';
        }
      if (a >= ALINE+LINELEN || i >= M && j >= N)
        { *a = *b = *c = '\0';
	  flag = 0;
	  if ( gsize < 2 * LINELEN )
	      flag = 1;
	  else
	   if ( op >= 0 && op < LINELEN || op < 0 && -op < LINELEN )
	    { if ( gcount > 0 )
	       { (void) printf("\n              ~~~ %d bp removed ~~~\n", gcount);
	         gcount = 0;
	       }
	      flag = 1;
	    }
	   else
	     gcount += LINELEN;
	  if ( flag )
	   { (void) printf("\n%7d ",LINELEN*lines);
             for (b = ALINE+10; b <= a; b += 10)
               (void) printf("    .    :");
             if (b <= a+5)
                (void) printf("    .");
             (void) printf("\n%7d %s\n        %s\n%7d %s\n",ap,ALINE,CLINE,bp,BLINE);
	   }
	  lines++;
	  ap = AP + i;
	  bp = BP + j;
          a = ALINE;
          b = BLINE;
          c = CLINE;
        }
    }
}

/* lib.c - library of C procedures. */

/* fatal - print message and die */
fatal(msg)
char *msg;
{
	(void) fprintf(stderr, "%s\n", msg);
	exit(1);
}

/* fatalf - format message, print it, and die */
fatalf(msg, val)
char *msg, *val;
{
	(void) fprintf(stderr, msg, val);
	(void) putc('\n', stderr);
	exit(1);
}
	
/* ckopen - open file; check for success */
FILE *ckopen(name, mode)
char *name, *mode;
{
	FILE *fopen(), *fp;

	if ((fp = fopen(name, mode)) == NULL)
		fatalf("Cannot open %s.", name);
	return(fp);
}

/* ckalloc - allocate space; check for success */
void *ckalloc(amount)
size_t amount;
{
	void *malloc(), *p;

	if ( (p = malloc( amount ) ) == NULL )
	   fatal("Ran out of memory.");
	return(p);
}
