# Supplementary material for: A method for finding single-nucleotide polymorphisms with allele frequencies in sequences of deep coverage
Source: BMC Bioinformatics. 2005 Sep 7;6:220. doi: 10.1186/1471-2105-6-220 (PMC1239908; doi:10.1186/1471-2105-6-220)
Supplement: Additional File 1 — A file named PolyFreq.tar is included. The file contains the source code of all programs in the package. The file is unpacked by using the Unix command "tar xvf PolyFreq.tar" on a Unix or Linux computer. [file 1471-2105-6-220-S1.tar › PolyFreq/paralog.c]

#define _GNU_SOURCE
#include <stdio.h>
#include <stdlib.h>
#include "paralog.h"
#include <math.h>
int get_seg_nums(const char* file,  int* total_name_len, int* total_seq_len)
{
  int i;                        /* index  */
  char symbol, pre;             /* current char and previous char */
  FILE* IN;                     /* input file handle */
  int b_name;                   /* bool varialb for reading name */
  char info[128];               /* infomation to report */
  int flag;
  int n_segment;
  n_segment = 0; *total_name_len = 0; *total_seq_len = 0;
  i=0;
  if( (IN = fopen(file, "r")) == NULL )
  {   
    fprintf(stderr,"Can't open file: %s", file); 
    return -1;
  }

  pre = '\n'; flag = 0;
  while( (symbol=fgetc(IN))!= EOF)
  {
    if(pre='\n' && symbol == '>' )
    {
        flag = 0;
        n_segment++; b_name = 1;
        pre = symbol;
        continue;
    }
    if( b_name )/* we are reading names */
    {
      if(symbol != '\n')  
      {
        if( symbol == ' ')
        {
          if(flag == 0 ) continue;
          else
          { 
            while( ( symbol = fgetc(IN)) != '\n');
            b_name = 0;
          }
        }  
        else
        { 
          flag = 1;
          (*total_name_len)++;
        }
      }
      else
      {
        b_name = 0; continue;
      }
    }
    else
    { if(symbol != '\n' && symbol != ' ') (*total_seq_len)++; }
    pre=symbol;
  }
  fclose(IN);  
  return n_segment;
}

int read_genome_sequence(const char* file, char* sequence, char* all_name)
{
  int i, j, k, p;
  char symbol, pre;
  FILE* IN;
  int b_name;
  int length;                   /* length of the current segment */
  int namelen;
  int current_seg;
  char info[128];
  int flag;

  if( (IN=fopen(file, "r")) == NULL )
  {   
    fprintf(stderr,"Can't open file: %s", file); 
    return -1;
  }

  i=1; j=0; namelen=0; length=0; p =0;
  current_seg=-1;
  pre = '\n';

  g_max_genome_len = 0;
  flag = 0;
  while( (symbol=fgetc(IN))!= EOF)
  {
    if(pre=='\n' && symbol == '>' )
    {
      current_seg++; flag = 0;
      g_genome[current_seg].name = all_name + j;
      if(current_seg > 0)
      {
        g_genome[current_seg-1].name_len = namelen;
        g_genome[current_seg-1].length = length;
      }
      g_genome[current_seg].seq=sequence + i -1; /* all sequence start from 1 */
      if(g_max_genome_len < length) g_max_genome_len = length;
      b_name = 1;
      namelen=0; length=0; pre = symbol; 
      continue;
   }
    if( b_name )/* we are reading names */
    {
      if( symbol != '\n')
      //if(symbol != ' ' && symbol != '\n')
      { 
        if( symbol == ' ')
        {
          if( flag == 0 ) continue;
          else 
          {
            b_name = 0;
            while( (symbol = fgetc(IN)) != '\n');
          }
        }
        else
        { 
          flag = 1;
          all_name[j++]=symbol; namelen++; 
        }
      }
      else
      {
        b_name=0; continue;
      }
    }
    else
    {
      if(symbol != '\n' && symbol != ' ')
      { 
        sequence[i++] = symbol; length++;
      }
    }
    pre=symbol;
  }
  g_genome[current_seg].name_len = namelen;
  g_genome[current_seg].length=length;
  if(g_max_genome_len < length) g_max_genome_len = length;
  for( i = 0; i <g_n_genome; i++)
  {
    g_genome[i].n_EST = g_genome[i].n_SNP = 0;
    length = g_genome[i].length;
    g_genome[i].informative_site = (int*)ckalloc(sizeof(int)*(length+1));
    g_genome[i].count_profile = (int**)ckalloc(sizeof(int*)*7);
    g_genome[i].SNP = (int*)ckalloc(sizeof(int)*(length + 1));
    for(j = 0; j <= INSERT; j++)
    {
      g_genome[i].count_profile[j] = (int*)ckalloc(sizeof(int)*(length+1));
      for( k = 0; k <= length; k++ ) g_genome[i].count_profile[j][k] = 0;
    } 
    for( k = 0; k <= length; k++ ) 
    {
      g_genome[i].SNP[k] = 0;
      g_genome[i].informative_site[k] = 0;
    }
  }
  return 0;
}

int read_EST_sequence(const char* file, char* sequence, char* reverse, int total_seq_length, char* all_name)
{
  int i, j, k, p;
  char symbol, pre;
  FILE* IN;
  int b_name;
  int length;                   /* length of the current segment */
  int namelen;
  int current_seg;
  char info[128];
  int flag;

  if( (IN=fopen(file, "r")) == NULL )
  {   
    fprintf(stderr,"Can't open file: %s", file); 
    return -1;
  }

  k = total_seq_length - 1;
  i=1; j=0; namelen=0; length=0; p =0;
  current_seg=-1;
  pre = '\n';

  g_max_EST_len = 0;
  flag = 0;
  while( (symbol=fgetc(IN))!= EOF)
  {
    if(pre=='\n' && symbol == '>' )
    {
      current_seg++; flag = 0;
      g_EST[current_seg].name = all_name + j;
      if(current_seg > 0)
      {
        g_EST[current_seg-1].name_len = namelen;
        g_EST[current_seg-1].rev_seq = reverse + k ;
        g_EST[current_seg-1].length = length;
        g_EST[current_seg-1].n_region = 0;
        g_EST[current_seg-1].used = 0;
      }
      g_EST[current_seg].seq=sequence + i -1; /* all sequence start from 1 */
      g_EST[current_seg].qual = NULL;
      g_EST[current_seg].rev_qual = NULL;
      g_EST[current_seg].genome_id = -1;
      g_EST[current_seg].n_region = 0;
      g_EST[current_seg].used = 0;
      if(g_max_EST_len < length) g_max_EST_len = length;
      b_name = 1;
      namelen=0; length=0; pre = symbol; 
      continue;
    }
    if( b_name )/* we are reading names */
    {
      if( symbol != '\n')
      //if(symbol != ' ' && symbol != '\n')
      { 
        if( symbol == ' ')
        {
          if( flag == 0 ) continue;
          else 
          {
            //reading descriptions here
            b_name = 0;
            while( (symbol = fgetc(IN)) != '\n');
          }
        }
        else
        { 
          flag = 1;
          all_name[j++]=symbol; namelen++; 
        }
      }
      else
      {
        b_name=0; continue;
      }
    }
    else
    {
      if(symbol != '\n' && symbol != ' ')
      { 
        sequence[i++] = symbol; length++;
        switch(symbol)
        {
          case 'A': reverse[k--] = 'T'; break;
          case 'a': reverse[k--] = 't'; break;
          case 'T': reverse[k--] = 'A'; break;
          case 't': reverse[k--] = 'a'; break;
          case 'C': reverse[k--] = 'G'; break;
          case 'c': reverse[k--] = 'g'; break;
          case 'G': reverse[k--] = 'C'; break;
          case 'g': reverse[k--] = 'c'; break;
          case 'n': reverse[k--] = 'n'; break;
          case 'N': reverse[k--] = 'N'; break;
          case 'X': reverse[k--] = 'X'; break;
          case 'x': reverse[k--] = 'x'; break;
          default : 
            reverse[k--] = 'N'; sequence[i-1] = 'N';  /* unknow base */ 
            break;
        }
      }
    }
    pre=symbol;
  }
  g_EST[current_seg].name_len = namelen;
  g_EST[current_seg].length=length;
  g_EST[current_seg].rev_seq = reverse + k;
  g_EST[current_seg].genome_id = -1;
  g_EST[current_seg].n_region = 0;
  g_EST[current_seg].used = 0;
  
  if(g_max_genome_len < length) g_max_EST_len = length;
  fclose(IN);
  return 0;
}

int read_qual_values(const char* file)
{
  int   symbol;         /* The next character */
  int   value;          /* quality value */
  FILE *QUAL;   /* For the quality value file */
  int i, j, k;
  char* cur_name;
  int cur_namelen;
  char info[128];
  int *ptr, *revptr; /* pointer to qual and rev qual */
  char* seq;
  int flag;

  QUAL = ckopen(file, "r");
  for( i =0; i< g_n_EST; i++)
  {
    while((symbol = getc(QUAL)) != '>' && symbol != EOF);
    if( symbol != '>') 
    {
      fprintf(stderr, "wrong qual file format!");
      return -1;
    } 
    flag = 0;
    cur_name = g_EST[i].name;
    cur_namelen = g_EST[i].name_len;
    for(j = 0, symbol = getc(QUAL); j <cur_namelen && symbol != EOF; j++)
    {
      if( symbol == ' ' && flag == 0 ) { j--; continue;}
      flag = 1;
      if( cur_name[j] != symbol || symbol == ' ' || symbol == '\n') break;
      symbol = getc(QUAL);
    }
    if(symbol != ' ' && symbol != '\n' || j < cur_namelen && cur_name[j] != ' ' )
    {
      g_EST[i].name[cur_namelen] = '\0';
      fprintf(stderr, "seuqnce name and quality name are different: %s", g_EST[i].name);
      return -1;
    }
    while( symbol != '\n') symbol = getc(QUAL); /* finish the name line */

    k = g_EST[i].length ;
    seq = g_EST[i].seq ;
    ptr = g_EST[i].qual = (int*)ckalloc(sizeof(int)*(k+2));
    revptr = g_EST[i].rev_qual = (int*)ckalloc(sizeof(int)*(k+2));
    for( j = 1; j <= k; j++)
    {
      if(fscanf(QUAL, "%d", &value) < 1 )
      {
        fprintf(stderr, "Short of quality value for segment: %d, %s", i, cur_name);
        return -1;
      }
      if(value < 0 || value > 99)
      {
        sprintf(info, "Quality value is out of range for segment: %s", cur_name);
        return -1;
      }
      revptr[k - j + 1] = ptr[j]= value;
    }
    ptr[0] = ptr[1]; ptr[k+1] = ptr[k];
    revptr[0] = revptr[1]; revptr[k+1] = revptr[k];
  }
  fclose(QUAL);
  return 0;
}

void parse_genome_align(const char* file)
{
  FILE* fp;
  char name1[1024], name2[1024];
  int len1,len2,start1, start2;
  char ort1, ort2;
  int pid;
  int flag;
  int pos1, pos2;
  int type, length;
  int id1, id2;
  char* line;
  size_t len = 0;
  ssize_t read;
  int i, j;
  if( (fp = fopen(file, "r")) == NULL )
  {
    fprintf(stderr, "can't open file:%s\n", file);
    exit(EXIT_FAILURE);
  }
  
  while((read = getline(&line, &len, fp)) != -1)
  {
    if(line[0] == '#')
    { 
      sscanf(line+1, "%s\t%s\t%d\t%d\t%d\t%c\t%c", 
         name1, name2, &pid, &start1, &start2,&ort1, &ort2);
      flag == 0; pos1 = start1; pos2 = start2;
      for(i = 0; i < g_n_genome; i++)
        if(strlen(name1) == g_genome[i].name_len && strncmp(g_genome[i].name, name1, strlen(name1) ) == 0 ) 
          {id1 = i; flag = 1; break;}
      if( i >= g_n_genome ) { fprintf(stderr, "Genome name %s not found", name1); exit(-1); }
      for(i = 0; i < g_n_genome; i++)
        if(strlen(name2) == g_genome[i].name_len && strncmp(g_genome[i].name, name2, strlen(name2) ) == 0 ) 
          {id2 = i; flag = 1; break;}
      if( i >= g_n_genome ) { fprintf(stderr, "Genome name %s not found", name2); exit(-1);}
      len1 = g_genome[id1].length;
      len2 = g_genome[id2].length;
    }
    else
    {
      sscanf(line, "%d %d", &type, &length);
      if(id1 == id2 ) continue;
      switch(type)
      {
        case 0: pos1 += length; pos2 += length; break; //match
        case 1: //mismatch
          for( i = 0; i < length; i++)
          {
             g_genome[id1].informative_site[pos1++] = 1;
             if(ort2 == '-')
             {
               g_genome[id2].informative_site[len2 - pos2 + 1] = 1;
               pos2++;
             }
             else
             {
               g_genome[id2].informative_site[pos2++] = 1;
             }
          }
          break;
        case 2:  // 
          if(length >= 5 ) pos2 += length;
          else 
            for( i = 0; i < length; i++)
              g_genome[id1].informative_site[pos2++] = 2;
          break;
        case 3:
          if(length >= 5 ) pos1 += length;
          else
            for( i = 0; i < length; i++)
              g_genome[id2].informative_site[pos1++] = 2;
          break;
      }
    }
  }
  for( i = 0; i < g_n_genome; i++)
  {
    pos1 = 0;
    for( j = 1; j <= g_genome[i].length; j++)
      if( g_genome[i].informative_site[j] ){// fprintf(stdout, "%d\n", j); 
             pos1++; }
    fprintf(stdout, "%d %d\n", i, pos1);
  }
}

void identify_paralog(const char* file)
{
  FILE* fp;
  char name1[1024], name2[1024];
  int len1,len2,start1, start2;
  char ort1, ort2;
  float pid;
  int flag;
  int pos1, pos2;
  int type, length;
  int id1, id2;
  char* line;
  size_t len = 0;
  ssize_t read;
  int left_clip, right_clip, match_site; 
  int pre_EST_id, genome_index, pre_genome_id;
  int n_mismatch, align_len;
  int sim_dist[52];
  int sim_dist2[52];
  float sim;
  int i, j, max_id, max_match;
  int *S, *U;
  int S_index, S_len, score, max_len, max_region;
  REGION_T* region;
  int n_region;
  int total_align_len, total_mismatch;
  int match_score, mismatch_score;
  int total_region;

//scoring scheme to determing longest good region
  match_score = 1000 - g_min_pid * 1000;
  mismatch_score = match_score - 1000;
 
  total_align_len = total_mismatch = 0; 
  S = (int*)ckalloc(sizeof(int)*(2*g_max_EST_len)); 
  U = (int*)ckalloc(sizeof(int)*(2*g_max_EST_len));

  region = (REGION_T*) ckalloc(sizeof(REGION_T)*(g_max_EST_len/g_min_region_len + 1));
  for( i = 0; i < 52; i++) { sim_dist[i] = 0; sim_dist2[i] = 0; }
  
  if( (fp = fopen(file, "r")) == NULL )
  {
    fprintf(stderr, "can't open file:%s\n", file);
    exit(EXIT_FAILURE);
  }
  pre_EST_id = -1; align_len = 0;
  while((read = getline(&line, &len, fp)) != -1)
  {
    if(line[0] == '#')
    {
      if(align_len > 0 ) pid = 1.0* (align_len - n_mismatch)/(1.0 * align_len);  
      if( pre_EST_id != -1 )
      {
        n_region = finding_region(S, S_index-1, region); //finding regions
        if(n_region > 0 )
        {
          align_len = n_mismatch = 0; max_len = 0;
          for( i = 0; i < n_region; i++)
            for( j = region[i].start; j <= region[i].end; j++)
            { 
              if(S[j] < 0 )  n_mismatch++;
              align_len++;
            }
          //if(align_len > 0 ) pid = 1.0* (align_len - n_mismatch)/(1.0 * align_len);
        }
        if( g_EST[id1].genome_id == -1 )
        {
          g_EST[id1].genome_id = id2;
          g_EST[id1].pid = pid;
          g_EST[id1].site_match = match_site; 
          g_EST[id1].left_clip = U[region[0].start];
          g_EST[id1].right_clip = U[region[n_region-1].end];
          g_EST[id1].align_len = align_len;
          g_EST[id1].n_mismatch = n_mismatch; 
          g_EST[id1].n_region = n_region;
        }
        else
        {
          if(match_site > g_EST[id1].site_match)
          {
            g_EST[id1].genome_id = id2;
            g_EST[id1].pid = pid;
            g_EST[id1].site_match = match_site;
            g_EST[id1].left_clip = U[region[0].start];
            g_EST[id1].right_clip = U[region[n_region-1].end];
            g_EST[id1].align_len = align_len;
            g_EST[id1].n_mismatch = n_mismatch; 
            g_EST[id1].n_region = n_region;
          }
          if(match_site == g_EST[id1].site_match && pid > g_EST[id1].pid)
          {
            g_EST[id1].genome_id = id2;
            g_EST[id1].pid = pid;
            g_EST[id1].site_match = match_site;
            g_EST[id1].left_clip = U[region[0].start];
            g_EST[id1].right_clip = U[region[n_region-1].end];
            g_EST[id1].align_len = align_len;
            g_EST[id1].n_mismatch = n_mismatch; 
            g_EST[id1].n_region = n_region;
          }
        }
      }
      S_index = 1; S_len = score = 0; 
      sscanf(line+1, "%s\t%s\t%d\t%d\t%d\t%d\t%d\t%c\t%c", 
         name2, name1, &pid, &len1, &len2, &start1, &start2,&ort2, &ort1);
      flag == 0; pos1 = start1; pos2 = start2;
      pre_genome_id = id2;
      for(i = 0; i < g_n_EST; i++)
        if(g_EST[i].name_len == strlen(name1) && strncmp(g_EST[i].name, name1, strlen(name1)) == 0 ) {id1 = i;  break;}
      if( i >= g_n_EST ) { fprintf(stderr, "EST name %s not found", name1); exit(-1); }
      for(i = 0; i < g_n_genome; i++)
        if(g_genome[i].name_len == strlen(name2) && strncmp(g_genome[i].name, name2, strlen(name2)) == 0 ) {id2 = i; break;}
      if( i >= g_n_genome ) { fprintf(stderr, "Genome name %s not found", name2); exit(-1); }
      pre_EST_id = id1; 
      n_mismatch = align_len = match_site = 0;
    }
    else
    {
      sscanf(line, "%d %d", &type, &length);
      switch(type)
      {
        case 0: 
          for( i = 0; i < length; i++)
          {
            S[S_index] = match_score;
            U[S_index++] = pos1++; 
            score += match_score; 
            if( ort2 =='+' )
            {
              if(g_genome[id2].informative_site[pos2] != 0 ) 
                match_site++; 
            }
            else
            {
              if(g_genome[id2].informative_site[len2 - pos2 + 1] != 0 ) 
                match_site++;
            }
            pos2++;
          }
          align_len+=length; break; //match
        case 1: //mismatch
          n_mismatch++;
          pos2+= length; align_len += length;
          for( i = 0; i < length; i++) { S[S_index] = mismatch_score; U[S_index++]=pos1++; }
          score -= mismatch_score * length;
          break;
        case 2:  // 
          pos2 += length;
          if(length < 5 ) 
          {
            align_len += length; n_mismatch += length ;
            for( i = 0; i < length; i++) { S[S_index] = mismatch_score; U[S_index++] = 0;}
            score -= mismatch_score * length;
          }
          break;
        case 3:
          for( i = 0; i < length; i++) { S[S_index] = mismatch_score; U[S_index++] = pos1++;}
          if(length < 5 ) 
          {
            align_len += length; n_mismatch += length; 
            score -= mismatch_score * length;
          }
          break;
        default:
          fprintf(stderr, "Error on alignment file: %d %d\n", type, length);
          break;
      }
    }
  }
  if(line) free(line);

  if(align_len > 0 ) pid = 1.0* (align_len - n_mismatch)/(1.0 * align_len);  
  n_region = finding_region(S, S_index-1, region); //finding regions
  if(n_region > 0 )
  {
    align_len = n_mismatch = 0; max_len = 0;
    for( i = 0; i < n_region; i++)
      for( j = region[i].start; j <= region[i].end; j++)
      { 
        if(S[j] < 0 )  n_mismatch++;
        align_len++;
      }
  }
  if( g_EST[id1].genome_id == -1)
  {
    g_EST[id1].genome_id = id2;
    g_EST[id1].pid = pid;
    g_EST[id1].site_match = match_site; 
    g_EST[id1].left_clip = U[region[0].start];
    g_EST[id1].right_clip = U[region[n_region-1].end];
    g_EST[id1].align_len = align_len;
    g_EST[id1].n_mismatch = n_mismatch; 
    g_EST[id1].n_region = n_region;
  }
  else
  {
    if(match_site > g_EST[id1].site_match)
    {
      g_EST[id1].genome_id = id2;
      g_EST[id1].pid = pid;
      g_EST[id1].site_match = match_site;
      g_EST[id1].left_clip = U[region[0].start];
      g_EST[id1].right_clip = U[region[n_region-1].end];
      g_EST[id1].align_len = align_len;
      g_EST[id1].n_mismatch = n_mismatch; 
      g_EST[id1].n_region = n_region;
    }
    if(match_site == g_EST[id1].site_match && pid > g_EST[id1].pid)
    {
      g_EST[id1].genome_id = id2;
      g_EST[id1].pid = pid;
      g_EST[id1].site_match = match_site;
      g_EST[id1].left_clip = U[region[0].start];
      g_EST[id1].right_clip = U[region[n_region-1].end];
      g_EST[id1].align_len = align_len;
      g_EST[id1].n_mismatch = n_mismatch; 
      g_EST[id1].n_region = n_region;
    }
  }
  
  //gathering EST eror information and count total number of regions 
  total_region = 0;
  for( i = 0; i < g_n_EST; i++)
  { 
    sim = g_EST[i].pid * 1000;
    if( sim < 950) sim  = 950;
    sim_dist[(int)(sim-950)]++;
    pid = 1 - (1.*g_EST[i].n_mismatch)/(1.*g_EST[i].align_len);
    sim = pid * 1000;
    if( sim < 950) sim  = 950;
    sim_dist2[(int)(sim-950)]++;
     
    if(pid < g_min_pid) 
    {
      for( j = 0; j < g_EST[i].name_len; j++)
        fprintf(stdout, "%c", g_EST[i].name[j]);
      fprintf(stdout, " (%d) has low percent identity of %f, genome_id: %d\n",i, g_EST[i].pid, g_EST[i].genome_id);
      g_EST[i].genome_id = -1;
    }
    else
    {
      total_align_len += g_EST[i].align_len;
      total_mismatch += g_EST[i].n_mismatch;
    }
    if( g_EST[i].genome_id != -1 ) g_genome[g_EST[i].genome_id].n_EST++;
    total_region += g_EST[i].n_region;
//    fprintf(stdout, "%d %d %d\n", i, g_EST[i].n_region, total_region);
  }
  g_error_rate = (1.*total_mismatch) / (total_align_len*1.);
  g_region = (REGION_T*)ckalloc(sizeof(REGION_T)*(total_region+1)); 
  free(S); free(U); free(region);
  for( i = 0; i < 52; i++)  fprintf(stdout, "%d %d\n", sim_dist[i], sim_dist2[i]);
  
}

void compute_profiles(const char* file)
{
  FILE* fp;
  char name1[1024], name2[1024];
  int len1,len2,start1, start2;
  char ort1, ort2;
  int pid;
  int flag;
  int pos1, pos2;
  int type, length;
  int id1, id2;
  char* line;
  size_t len = 0;
  ssize_t read;
  int base, qual;
  int left_clip, right_clip, match_site; 
  int pre_EST_id, genome_index;
  int n_mismatch, align_len;
  int last_low_quality_pos;
  int  *EST_qual;
  char *EST_seq;
  int i, j, k, last_low_qual_pos;
  int *S, *PS,*PT, *T;
  int n_indel;
  int start, end;
  REGION_T* region;
  int n_region;
  int match_score, mismatch_score;
  int T_index;
  int insert_flag;
  int region_index;
  int total_region;
 
//scoring scheme to determing longest good region
  match_score = 1000 - g_min_pid * 1000;
  mismatch_score = match_score - 1000;
 
  region = (REGION_T*) ckalloc(sizeof(REGION_T)*(g_max_EST_len/g_min_region_len + 1));
  region_index = 0;
  total_region = 0;  
  S = (int*)ckalloc(sizeof(int)*(2*g_max_EST_len)); 
  PS = (int*)ckalloc(sizeof(int)*(2*g_max_EST_len));
  PT = (int*)ckalloc(sizeof(int)*(2*g_max_EST_len));
  T = (int*)ckalloc(sizeof(int)*(2*g_max_EST_len));
 
  if( (fp = fopen(file, "r")) == NULL )
  {
    fprintf(stderr, "can't open file:%s\n", file);
    exit(EXIT_FAILURE);
  }
  pre_EST_id = -1;
  align_len = 0; g_region_index = 0;
  while((read = getline(&line, &len, fp)) != -1)
  {
    if(line[0] == '#')
    {
      
      if(pre_EST_id != - 1 && g_EST[id1].genome_id == id2 )
      {
        n_region = finding_region(T, T_index-1, region); //finding regions
        total_region += n_region;
        if(n_region == g_EST[id1].n_region && n_region > 0 && !g_EST[id1].used)
        {
          g_EST[id1].used = 1;
//          fprintf(stdout, "%d %d %d\n", id1, n_region,total_region); 
          fflush(stdout);
          g_EST[id1].region = g_region + region_index;
          for( i = 0; i < n_region; i++)
          {
             g_region[region_index].start = PT[region[i].start]; 
             g_region[region_index++].end = PT[region[i].end];
          }
          PS[0] = PS[1]-1;
          for( i = 0; i < n_region; i++)
          {
            for( start =g_EST[id1]. region[i].start, end = g_EST[id1].region[i].end; start <= end; start++)
            {
              n_mismatch = n_indel = 0;  
              for( j = start - g_half_window_size; j <= start + g_half_window_size; j++)
              {
                if( j <= 0 ) j = 1;
                if( j > g_EST[id1].length ) break;
                if( S[j] == 1 ) n_mismatch++;
                if( S[j] == 3 ) n_indel++;
                if( PS[j]-PS[j-1] < 5 && (PS[j] - PS[j-1]) > 1) n_indel += (PS[j] - PS[j-1]);
              }
  
              if(S[start] == 1   && n_mismatch + n_indel > 1 ) continue; //mismatch only allows one error (from itself
              if(S[start] == 3 )  //insertion allows at most two consecutive insertions
              {
                if(S[start + 1] == 3 || S[start - 1] == 3 )
	          if( (n_mismatch + n_indel ) > 2  ) continue;
                else
	          if( (n_mismatch + n_indel ) > 1  ) continue;
              }
              if(PS[start+1] - PS[start] <5  && PS[start+1] - PS[start] > 1 )   //deletion allows at most two conseuctive deletions
              {
                if(PS[start+1] - PS[start] == 2 && (n_mismatch + n_indel ) > 1 ) continue;
                if(PS[start+1] - PS[start] == 3 && (n_mismatch + n_indel ) > 2 ) continue;
              } 
              //update last low qual pos 
              while(start - g_half_window_size > last_low_qual_pos )
              {
                for( j = last_low_qual_pos + 1; j < g_EST[id1].length; j++)
                  if( EST_qual[j] < g_min_qual ) { last_low_qual_pos = j; break;}
                if( j >= g_EST[id1].length) break;
              }
              if(start + g_half_window_size < last_low_qual_pos ) 
              {
                base = g_encode[EST_seq[start]];
                qual = EST_qual[start];
                pos2 = PS[start];
                if(S[start] == 3) 
                {
                  if(S[start - 1] == 3) continue;
                  base = INSERT;
                }
                if( PS[start+1]-PS[start] < 3 && (PS[start+1] - PS[start]) > 1 ) base = DELETE;
                if(ort2 == '+')
                {
                  g_genome[id2].count_profile[base][pos2] += 1;
                }
                else
                {
                  if(base < 4 ) base = 3 - base;
                  g_genome[id2].count_profile[base][len2 - pos2 + 1] += 1;
                }
              }//if all high quality bases 
            }//for start in region i
          }//for region i
        } // if n_region is correct 
      }//if not first and correct genome region
      sscanf(line+1, "%s\t%s\t%d\t%d\t%d\t%d\t%d\t%c\t%c", 
         name2, name1, &pid, &len1, &len2, &start1, &start2,&ort2, &ort1);
      flag = 0; pos1 = start1; pos2 = start2;
      for(i = 0; i < g_n_EST; i++)
        if(g_EST[i].name_len == strlen(name1) && strncmp(g_EST[i].name, name1, strlen(name1)) == 0 ) {id1 = i;  break;}
      if( i >= g_n_EST ) { fprintf(stderr, "EST name %s not found", name1); exit(-1);}
      for(i = 0; i < g_n_genome; i++)
        if(g_genome[i].name_len == strlen(name2) && strncmp(g_genome[i].name, name2, strlen(name2)) == 0 ) {id2 = i; break;}
      if( i >= g_n_genome ) { fprintf(stderr, "Genome name %s not found", name2); exit(-1);}
      EST_qual =  g_EST[id1].qual;
      EST_seq = g_EST[id1].seq;
      for(i = pos1; i < g_EST[id1].length; i++)
        if(EST_qual[i] < g_min_qual ) { last_low_qual_pos = i; break;}
      pre_EST_id = id1;
      T_index = 1;
    }
    else
    {
      sscanf(line, "%d %d", &type, &length);
      if(g_EST[id1].genome_id != id2 ) continue; //the EST is not assigned to this genomic sequence
      switch(type)
      {
        case 0: //match
          for( i = 0; i < length; i++)
          {
            S[pos1] = 0;
            T[T_index] = match_score;
            PS[pos1] = pos2++;
            PT[T_index++] = pos1++;
          }
          break;
        case 1: //mismatch
          for( i = 0; i < length; i++)
          {
            S[pos1] = 1;
            T[T_index] = mismatch_score;
            PS[pos1] = pos2++;
            PT[T_index++] = pos1++;
          }
          break; 
        case 2:  //deletion 
          if(length < 5 )
          {
            for( i = 0; i < length; i++) 
            { 
               T[T_index] = mismatch_score; 
               PT[T_index++] = pos1;
            }
          }
          pos2 += length;
          break;
        case 3://insertion
          for(i = 0; i < length; i++)
          {
            S[pos1] = 3;
            T[T_index] = mismatch_score;
            PT[T_index++] = pos1; 
            PS[pos1++] = pos2;
          }
          break;
        default:
          fprintf(stderr, "Error on alignment file: %d %d\n", type, length);
          break;
      }
    }
  }
  free(region); 
  free(S);
  free(T);
  free(PS);
  free(PT);
  if(line) free(line);
  fclose(fp);
}

void identify_SNP(const char* align_file, const char* out_file)
{
  int total;
  int count[7];
  int i, j, k, l;
  int order[7];
  FILE* fp;
  int step, pos, next_pos, print_pos; 
  int start, end;
  char c;
  float frequency;
  int flag, snp_index;
  int n_cor_mismatch;
  float error_rate, snp_rate;

  flag = 0;g_max_coverage = 0;
  step = 1; pos = next_pos = -1; 
  if( g_min_percentage < g_error_rate * 0.5 ) g_min_percentage = g_error_rate * 0.5;
  for( i = 0; i < g_n_genome; i++)
  {
    g_genome[i].n_SNP = g_genome[i].high_cover_len = 0;
    for( j = 1; j < g_genome[i].length; j++)
    {
      count[BASE_A] = g_genome[i].count_profile[BASE_A][j];
      count[BASE_C] = g_genome[i].count_profile[BASE_C][j];
      count[BASE_G] = g_genome[i].count_profile[BASE_G][j];
      count[BASE_T] = g_genome[i].count_profile[BASE_T][j];
      count[BASE_N] = g_genome[i].count_profile[BASE_N][j];
      count[DELETE] = g_genome[i].count_profile[DELETE][j];
      count[INSERT] = g_genome[i].count_profile[INSERT][j];
      total = 0;
      for( k = 0; k < INSERT + 1; k++)
        total += count[k];
    //  fprintf(stdout, "%d %d\n", j, total);
      if(total > g_max_coverage ) g_max_coverage = total;
      if(total < g_min_coverage ) continue;
      g_genome[i].high_cover_len++;
      sort_count(count, order, INSERT+1); 
      for( k = 1; k < INSERT + 1; k++)
      {
       /*
        if(Bin(total, count[order[k]], g_error_rate) > 0.99 )
          g_genome[i].SNP[j]++;
        else
          break; 
        */
        if( ((count[order[k]] * 1.) >= (g_min_percentage * (total*1.)) && order[k] < 4) ||
            ((count[order[k]] * 1.) >= (0.02 * (total*4.)) && order[k] > 4))
          g_genome[i].SNP[j]++; 
        else
          break;
      }
      if( k > 1 ) g_genome[i].n_SNP++;
    }
  }
  if( (fp = fopen(out_file, "w")) == NULL )
  {       
    fprintf(stderr, "can't open file:%s\n", out_file);
    exit(EXIT_FAILURE);
  }           
  
//  verify_SNP (align_file);

  fprintf(fp, "Overall error rate: %f\n", g_error_rate);
  fprintf(fp, "Total number of EST's: %d\n", g_n_EST);
  fprintf(fp, "Max coverage:%d\n", g_max_coverage);
  for( i = 0; i < g_n_genome; i++)
  {
    snp_index = 0;
    fprintf(fp, "Genome sequence name: " );
    for( j = 0; j < g_genome[i].name_len; j++) fprintf(fp, "%c", g_genome[i].name[j]);
    fprintf(fp, "\n");
    fprintf(fp, "Length: %d; high coverage length: %d\n", g_genome[i].length, g_genome[i].high_cover_len);
    fprintf(fp, "Number of EST's: %d\n", g_genome[i].n_EST);
    fprintf(fp, "Number of SNP's: %d\n", g_genome[i].n_SNP);
    if(g_genome[i].n_SNP == 0 ) continue; 
    for( j = 0; j < g_genome[i].length; j++)
    {
      if( g_genome[i].SNP[j] )
      {
        fprintf(fp, "SNP %d: Position: %d, Genome Base:%c SNP(s):", snp_index+1, j, g_genome[i].seq[j]);
        count[BASE_A] = g_genome[i].count_profile[BASE_A][j];
        count[BASE_C] = g_genome[i].count_profile[BASE_C][j];
        count[BASE_G] = g_genome[i].count_profile[BASE_G][j];
        count[BASE_T] = g_genome[i].count_profile[BASE_T][j];
        count[BASE_N] = g_genome[i].count_profile[BASE_N][j];
        count[DELETE] = g_genome[i].count_profile[DELETE][j];
        count[INSERT] = g_genome[i].count_profile[INSERT][j];
        total = 0;
        for( l = 0; l < INSERT + 1; l++)
          total += count[l];
        sort_count(count, order, 7);
        snp_rate = (1.* count[order[1]])/(1. * total); 
        for( k = 0; k <= g_genome[i].SNP[j]; k++)
          fprintf(fp, "%c(%1.3f, %d/%d, prob:%f) ", g_decode[order[k]], (1.* count[order[k]])/(1. * total), count[order[k]], total,
                      Bin(total, count[order[k]],g_error_rate) );
        fprintf(fp, "\n"); 
//        n_cor_mismatch = 0; 
//        for( k = 0; k < 2*g_verify_window_size + 1; k++)
//          if( snp[i][snp_index].context[k]*4 >= snp[i][snp_index].context[g_verify_window_size]*3)  
//             n_cor_mismatch++; 
    
//        error_rate = (1.0*snp[i][snp_index].n_mismatch)/(1.0*snp[i][snp_index].total_len);
//        if( n_cor_mismatch > 1 || error_rate >= snp_rate )
//       {
//          fprintf(fp, "\t%d related error(s) are founded,\n \tthe error rate of SNP indication EST is %f\n", n_cor_mismatch, error_rate);
//          g_genome[i].SNP[j] = 0;
//        } 
        snp_index++;
      }
    }
    for( j = 0; j < g_genome[i].length; j++)
    {
      if( g_genome[i].SNP[j] )
      {
        pos = j;
        start = (pos - g_output_window/2) > 1 ? (pos - g_output_window/2): 1;
        while(j < g_genome[i].length)
        {
          for( j = pos+1; j <= g_genome[i].length && j <= pos + g_output_window ;j++)
          if(g_genome[i].SNP[j]) pos = j;
          end = j-1;
          if( end - start <= g_output_window + 1 ) end -= (g_output_window/2+1) ; 
          output_SNP(fp, i, start, end);
          fprintf(fp, "\n");
          for( ; j < g_genome[i].length; j++)
          if( g_genome[i].SNP[j] ) break;
          pos = j;
          start = (pos - g_output_window/2) > 1 ? (pos - g_output_window/2): 1;
        }
      }
    }
  }
}

void sort_count(int* data1, int* index, int len)
{
  int i, j;
  int max, sub_max, max_value;
  int *data;
  data = (int*)malloc(sizeof(int)*len);

  for( i = 0; i < len; i++) data[i] = data1[i];
  for( j = 0; j < len; j++)
  {
    max = 0;
    for( i = 0; i <len; i++)
      if(data[i] > data[max] ) max = i;
    index[j] = max; 
    data[max] = -1;
  }
  free(data);
  return;
}
void verify_SNP(const char* file)
{
  int i, j, k;
  int *S, *U;
  int n_indel;
  int pos;
  int snp_index;
  FILE* fp;
  char name1[1024], name2[1024];
  int len1,len2,start1, start2;
  char ort1, ort2;
  int pid;
  int flag;
  int pos1, pos2;
  int type, length;
  int id1, id2;
  char* line;
  size_t len = 0;
  ssize_t read;
  int base, qual;
  int pre_EST_id, genome_index;
  int n_mismatch, align_len;
  int last_low_quality_pos;
  int  *EST_qual;
  char *EST_seq;
  int  last_low_qual_pos;
  int start, end;
  snp = (SNP_PROFILE_T**)ckalloc(sizeof(SNP_PROFILE_T*)*g_n_genome);
  for( i = 0; i < g_n_genome; i++)
  {
    snp[i] = (SNP_PROFILE_T*) ckalloc(sizeof(SNP_PROFILE_T) * g_genome[i].n_SNP);
    for( j = 0; j < g_genome[i].n_SNP; j++)
    {
      snp[i][j].context = (int*)ckalloc(sizeof(int)*(2*g_verify_window_size + 1 ));
      snp[i][j].total_len = snp[i][j].n_mismatch = 0;
      for( k = 0; k < 2*g_verify_window_size + 1; k++)
        snp[i][j].context[k] = 0;
    }
    for( j = 0, k =0; j < g_genome[i].length; j++) 
      if(g_genome[i].SNP[j]) snp[i][k++].pos = j;
  } 

  S = (int*)ckalloc(sizeof(int)*(2*g_max_EST_len)); 
  U = (int*)ckalloc(sizeof(int)*(2*g_max_EST_len));
  
  if( (fp = fopen(file, "r")) == NULL )
  {
    fprintf(stderr, "can't open file:%s\n", file);
    exit(EXIT_FAILURE);
  }
  pre_EST_id = -1;
  while((read = getline(&line, &len, fp)) != -1)
  {
    if(line[0] == '#')
    {
      if(pre_EST_id != - 1 && g_EST[id1].genome_id == id2 )
      {
        U[0] = U[1] -1;
        for( i = 1; i <= g_EST[id1].length; i++)
        {
          pos = U[i];
          if( ort2 == '-' ) pos = g_genome[id2].length - pos + 1;
          if(pos > g_genome[id2].length) break;
          if( !g_genome[id2].SNP[pos]) continue; //this position is not a SNP
          if( U[i+1] - U[i] == 1 && S[i] == 0 ) continue; //this read has no SNP
          for( j = 0; j < g_genome[id2].n_SNP; j++)  if(snp[id2][j].pos == pos) break;
          if(j >= g_genome[id2].n_SNP ) 
          {
            fprintf(stderr, "something wrong with SNP position");
            exit(-1);
          }
          snp_index = j;
          for( j = i - g_verify_window_size; j <= i + g_verify_window_size; j++)
          {
            if( j <= 0 ) j = 1;
            if( j > g_EST[id1].length ) break;
            snp[id2][snp_index].total_len++;
            if( S[j] == 1 ) 
            { 
              snp[id2][snp_index].context[j - i + g_verify_window_size]++;
              snp[id2][snp_index].n_mismatch++;
            }
            if(S[j] == 3 )
            {
               start = j;
               while(S[j] == 3 && j <= g_EST[id1].length && j <= i + g_verify_window_size ) j++;
               end = j;
               j = j - 1;
               if(end - start < 5 ) 
                 for( j=start; j < end; j++) snp[id2][snp_index].context[j - i + g_verify_window_size]++;
            } 
            if( U[j+1]-U[j] < 5 && (U[j+1] - U[j]) > 1) 
            {
              snp[id2][snp_index].context[j-i+g_verify_window_size]++; 
              snp[id2][snp_index].n_mismatch += (U[j+1]-U[j]);
            }
          }
          /* 
          while(i - g_half_window_size > last_low_qual_pos )
          {
            for( j = last_low_qual_pos + 1; j < g_EST[id1].length; j++)
              if( EST_qual[j] < g_min_qual ) { last_low_qual_pos = j; break;}
            if( j >= g_EST[id1].length) break;
          }
          if(i + g_half_window_size < last_low_qual_pos ) 
          {
            base = g_encode[EST_seq[i]];
            qual = EST_qual[i];
            pos2 = U[i];
            if(S[i] == 3) base = INSERT;
            if( U[i+1]-U[i] < 5 && (U[i+1] - U[i]) > 1 ) base = DELETE;
            if(ort2 == '+')
            {
              g_genome[id2].count_profile[base][pos2] += 1;
            }
            else
            {
              if(base < 4 ) base = 3 - base;
              g_genome[id2].count_profile[base][len2 - pos2 + 1] += 1;
            }
          }
          */
        }
      }
      sscanf(line+1, "%s\t%s\t%d\t%d\t%d\t%d\t%d\t%c\t%c", 
         name2, name1, &pid, &len1, &len2, &start1, &start2,&ort1, &ort2);
      flag = 0; pos1 = start1; pos2 = start2;
      for(i = 0; i < g_n_EST; i++)
        if(g_EST[i].name_len == strlen(name1) && strncmp(g_EST[i].name, name1, strlen(name1)) == 0 ) {id1 = i;  break;}
      if( i >= g_n_EST ) { fprintf(stderr, "EST name %s not found", name1); exit(-1);}
      for(i = 0; i < g_n_genome; i++)
        if(g_genome[i].name_len == strlen(name2) && strncmp(g_genome[i].name, name2, strlen(name2)) == 0 ) {id2 = i; break;}
      if( i >= g_n_genome ) { fprintf(stderr, "Genome name %s not found", name2); exit(-1);}
      EST_qual =  g_EST[id1].qual;
      EST_seq = g_EST[id1].seq;
      for(i = pos1; i < g_EST[id1].length; i++)
        if(EST_qual[i] < g_min_qual ) { last_low_qual_pos = i; break;}
      pre_EST_id = id1;
    }
    else
    {
      sscanf(line, "%d %d", &type, &length);
      if(g_EST[id1].genome_id != id2 ) continue; //the EST is not assigned to this genomic sequence
      switch(type)
      {
        case 0:
          for( i = 0; i < length; i++)
          {
            S[pos1] = 0;
            U[pos1++] = pos2++;
          }
          break;
        case 1: 
          for( i = 0; i < length; i++)
          {
            S[pos1] = 1;
            U[pos1++] = pos2++;
          }
          break; //match
        case 2:  // 
          pos2 += length;
          break;
        case 3:
          for(i = 0; i < length; i++)
          {
            S[pos1] = 3;
            U[pos1++] = pos2;
          }
          break;
        default:
          fprintf(stderr, "Error on alignment file: %d %d\n", type, length);
          break;
      }
    }
  }
  
  if(line) free(line);
  fclose(fp); 

}
void output_SNP(FILE* fp, int id, int start, int end)
{
  int i, j, k, l;
  int step, flag;
  int max_SNP;
  int count[7], order[7], total; 
  int base;
  step = 0, flag = 0;
  for( i = start; i <= end; i++)
  { 
    if( (i - start) == 60 * step )
     fprintf(fp, "%6d ", i);
    fprintf(fp, "%c", g_genome[id].seq[i]);
    if( (i-start) == (60 *step + 59 )) 
    { 
      fprintf(fp, "\n");
      step++;
      flag = 1; 
    } 
    if(flag)
    {
      max_SNP = 0;
      for( j = i-59; j<=i; j++)
        if(g_genome[id].SNP[j] > max_SNP ) max_SNP = g_genome[id].SNP[j];
      for( k = 0; k < max_SNP; k++)
      {
        fprintf(fp, "       ");
        for( j = i - 59; j <= i; j++)
        {
          if(g_genome[id].SNP[j] > k)
          {
            base = g_encode[g_genome[id].seq[j]];  
            total = 0;
            for( l = 0; l <= 6; l++) { count[l] = g_genome[id].count_profile[l][j]; total += count[l]; }
            sort_count(count, order,7);
            for( l = 0; l <= 6; l++) if(base == order[l] ) break;
            if(l <= k)
              fprintf(fp, "%c(%1.3f)", g_decode[order[k+1]], (1.*count[order[k+1]])/(total*1.));
            else
              fprintf(fp, "%c(%1.3f)", g_decode[order[k]], (1.*count[order[k]])/(total*1.));
            j+=7; 
          }
          else
           fprintf(fp, " ");
        }
        fprintf(fp, "\n");
      } 
      flag = 0;         
    }     
  }
  fprintf(fp, "\n\n");
} 

/* ckopen - open file; check for success */
FILE *ckopen(const char* name, const char*  mode)
{
   FILE *fp;

   if ((fp = fopen(name, mode)) == NULL)
   {
     fprintf(stderr, "Cannot open %s.", name);
     exit(-1);
   }
   return(fp);
}

/* ckalloc - allocate space; check for success */
void *ckalloc(size_t amount)
{
  void *malloc(), *p;

  if ( (p = malloc( amount ) ) == NULL )
  {
    fprintf(stderr,"Ran out of memory.");
    exit(-1);
  }
  return(p);
}

int finding_region(int* score, int len, REGION_T* region)
{
  int i, j, s, e, b,q, r;
  int cur_score;
  int *S, *U;
  int region_index;

  S = (int*)ckalloc(sizeof(int)*(len + 3));
  U = (int*)ckalloc(sizeof(int)*(len + 3));
  region_index = 0;  
  S[len+1] = S[0] = -1; 
  cur_score = 0;
  for( i = 1; i <= len; i++)
  {
    S[i] = cur_score = cur_score + score[i];
    if(cur_score < 0 ) cur_score = 0;
  }
  
  U[len+1] = U[0] = -1;
  cur_score = 0;
  for( i = len; i >= 1; i--)
  {
    U[i] = cur_score = cur_score + score[i];
    if( cur_score< 0 ) cur_score = 0;
  }

  q = 0;
  while( q <= len )
  {
    r = q + 1;
    while( S[r] >= 0 && U[r] >= 0 ) r++;
    b = q + 1;
    while( b < r && S[b-1] > 0 ) b = b + 1;
    if( b < r )
    {
      e = r - 1;
      while( e >= b && U[e+1] > 0 ) e = e - 1;
      if( e - b + 1 >= g_min_region_len) 
      {
        region[region_index].start = b;
        region[region_index].end = e;
        region_index++;
      }
    }
    q = r;
  }
  free(S); free(U);
  return region_index;
}


void _print_seq(FILE* OUT, const char* name, int name_len, const char* seq, int len)
{
  int i, j;
   
  fprintf(OUT, ">");
  for(i = 0; i < name_len; i++)
  {
    fprintf(OUT, "%c", name[i]);
  }
  fprintf(OUT, "\n");
   
  for( i = 0; i< len / 60 + 1; i++)
  {
    for( j = 0; j < 60; j++)
    {
      if( (i * 60 + j) < len )
        fprintf(OUT, "%c", seq[i * 60 + j]);
    }
    fprintf(OUT, "\n");
  }
}

void _print_qual(FILE* OUT, const char* name, int name_len, const int* qual, int len)
{
  int i, j;
   
  fprintf(OUT, ">");
  for(i = 0; i < name_len; i++)
  {
    fprintf(OUT, "%c", name[i]);
  }
  fprintf(OUT, "\n");
   
  for( i = 0; i< len / 25 + 1; i++)
  {
    for( j = 0; j < 25; j++)
    {
      if( (i * 25 + j) < len )
              fprintf(OUT, " %2d", qual[i * 25 + j]);
    }
    fprintf(OUT, "\n");
  }
}

void output_cliped_EST(const char* seq_file, const char* qual_file)
{
   int i, j, start, end;
   int len;
   FILE *SEQ, *QUAL;
   SEQ = fopen(seq_file, "w");
   QUAL = fopen(qual_file, "w"); 
   for(i = 0; i < g_n_EST; i++)
   {
     if(g_EST[i].genome_id != -1 && g_EST[i].n_region < 4 && g_EST[i].n_region > 0 && g_EST[i].used)
     {
       start = g_EST[i].region[0].start;
       end = g_EST[i].region[g_EST[i].n_region-1].end;
       len = end - start + 1;
       _print_seq(SEQ, g_EST[i].name, g_EST[i].name_len, g_EST[i].seq + start, len);
       _print_qual(QUAL, g_EST[i].name, g_EST[i].name_len, g_EST[i].qual + start, len);
     }
   }
   fclose(SEQ); fclose(QUAL);
}

double bin(int N, int n, double p)
{
  int i, j, k;
  double r;
  r = 0;
  
  if( n > 0 )
  { 
    for( i = 0; i < n; i++)
    {
      r += log(N-i);
      r -= log(n-i);
    }
  }
  r += n * log(p);
  r += (N-n) * log(1-p);
  r = exp(r);
  return r;
}

double Bin(int N, int n, double p)
{
  int i, j, k;
  double r;
 
  r = 0; 
  for( i = 0; i < n; i++)
  {
    r += bin(N, i, p);
  }          
  return r;
} 
