# Supplementary material for: A method for finding single-nucleotide polymorphisms with allele frequencies in sequences of deep coverage
Source: BMC Bioinformatics. 2005 Sep 7;6:220. doi: 10.1186/1471-2105-6-220 (PMC1239908; doi:10.1186/1471-2105-6-220)
Supplement: Additional File 1 — A file named PolyFreq.tar is included. The file contains the source code of all programs in the package. The file is unpacked by using the Unix command "tar xvf PolyFreq.tar" on a Unix or Linux computer. [file 1471-2105-6-220-S1.tar › PolyFreq/paralog.h]

#include <stdio.h>
#include <stdlib.h>

#define BASE_A 0
#define BASE_C 1
#define BASE_G 2
#define BASE_T 3
#define BASE_N 4
#define DELETE 5
#define INSERT 6

#define MIN_QAUL_VALUE 0
#define MAX_QUAL_VALUE 99
typedef struct GENOME
{
  char* name;
  int name_len;
  char* seq;
  int length;
  int high_cover_len;
  int* informative_site;
  int** count_profile;
  int* SNP;
  int n_SNP;
  int n_EST;
} GENOME_T, *PGENOME_T;

typedef struct REGION
{
  int start;
  int end;
  int score;
} REGION_T, *PREGION_T;

typedef struct EST
{
  char* name;
  int name_len;
  char* seq;
  int length;
  int* qual;
  char* rev_seq;
  int* rev_qual;
  int left_clip;
  int right_clip;
  int genome_id;
  float pid;
  int site_match;
  int n_region;
  int align_len;
  int n_mismatch;
  REGION_T* region;
  int used;
} EST_T, *PEST_T;

typedef struct PARALOG
{
  int left_clip;
  int right_clip;
  float pid;
  int genome_id;
  int site_match;
} PARALOG_T, *PPARALOG_T;

typedef struct SNP_PROFILE
{
  int pos;
  int* context;
  int total_len;
  int n_mismatch;
} SNP_PROFILE_T, *PSNP_PROFILE_T;
SNP_PROFILE_T** snp;
REGION_T* g_region;
int g_region_index;
int g_min_region_len;
int g_min_region_dist; 
int *g_alignment;
int g_max_genome_len;
GENOME_T* g_genome;
EST_T* g_EST;
int g_n_genome;
int g_n_EST;
float g_min_pid;
float g_error_rate;
int g_half_window_size;
int g_max_diff_per_window;
int g_max_genome_len;
int g_max_EST_len;
int g_min_coverage;
int g_encode[128];
char g_decode[128];
int g_min_qual;
float g_min_percentage;
int g_output_window;
int g_verify_window_size;
int g_max_coverage;
int read_genome_sequence(const char* file, char* seq, char* allname);
int read_EST_sequence(const char* file, char* seq,char* rev_seq, int total_seq_len, char* allname);
void parse_genome_align(const char* file);
void identify_paralog(const char* align_file);
void identify_SNP(const char* align_file, const char* out_file);
void compute_profiles(const char* file);
void find_SNP();
void verify_SNP(const char* file);
void sort_count(int* data, int* index, int len);
void* ckalloc(size_t mount);
void output_SNP(FILE* fp, int id, int start, int end);
FILE* ckopen(const char* file, const char* mode); 
void output_cliped_EST(const char* seq_file, const char* qual_file);
void _print_qual(FILE* OUT, const char* name, int name_len, const int* qual, int len);
void _print_seq(FILE* OUT, const char* name, int name_len, const char* seq, int len);
double bin(int N, int n, double p);
double Bin(int N, int n, double p);
