# Supplementary material for: A method for finding single-nucleotide polymorphisms with allele frequencies in sequences of deep coverage
Source: BMC Bioinformatics. 2005 Sep 7;6:220. doi: 10.1186/1471-2105-6-220 (PMC1239908; doi:10.1186/1471-2105-6-220)
Supplement: Additional File 1 — A file named PolyFreq.tar is included. The file contains the source code of all programs in the package. The file is unpacked by using the Unix command "tar xvf PolyFreq.tar" on a Unix or Linux computer. [file 1471-2105-6-220-S1.tar › PolyFreq/polyfreq.pl]

#!/usr/bin/perl -w

$dir = $ENV{"POLYFREQDIR"};
die "please export POLYFREQDIR environmental varialbe" if(!$dir);

system("date");
my($genFile, $estFile,$qualFile ) = @ARGV;
my $SimilarityCutOff = 98;
my $genAlignFile = $genFile . ".gap3.align";
my $genCount = 0;
open GEN, "<$genFile" || die "can't open $genFile:$!\n";
while(<GEN>)
{
  $genCount++ if($_ =~ m/^>/ );
}
close GEN;

#gap3 alignment
$prog = $dir . "/gap3";
if($genCount > 1 ) 
{
  system "$prog $genFile $genFile 250 -15 40 6 $genAlignFile > $genFile.gap3";
}

$prog = $dir . "/dds2";
system "$prog $genFile $estFile -o 90 -p 90 > $estFile.dds2";
$prog = $dir . "/fil";
system "$prog $genFile $estFile $estFile.dds2 -d $genCount -q 10000 > $estFile.fil";
$prog = $dir . "/gap22";
system "$prog $genFile $estFile $estFile.fil -e 4 -o 10 -s -7 > $estFile.gap22";
$prog = $dir . "/polyfreq";
if($genCount > 1 )
{
  system "$prog -C -a $genFile.align -g $genFile -e $estFile -q $qualFile -p 0.001 -s $genAlignFile -o $estFile.snp -c 50 -i 0.97";
}
else
{
  system "$prog -C -a $genFile.align -g $genFile -e $estFile -q $qualFile -p 0.001 -o $estFile.snp -c 50 -i 0.97";
}
system("date");
