# Supplementary material for: A method for finding single-nucleotide polymorphisms with allele frequencies in sequences of deep coverage
Source: BMC Bioinformatics. 2005 Sep 7;6:220. doi: 10.1186/1471-2105-6-220 (PMC1239908; doi:10.1186/1471-2105-6-220)
Supplement: Additional File 1 — A file named PolyFreq.tar is included. The file contains the source code of all programs in the package. The file is unpacked by using the Unix command "tar xvf PolyFreq.tar" on a Unix or Linux computer. [file 1471-2105-6-220-S1.tar › PolyFreq/Makefile]

all:  polyfreq  fil  gap22  gap3  dds2
polyfreq:
	gcc  -O  polyfreq.c  paralog.c  -o  polyfreq  -lm
fil:
	gcc  -O  fil.c  -o  fil
gap22:
	gcc  -O  gap22.c  -o  gap22
gap3:
	gcc  -O  gap3.c  -o  gap3
dds2:
	gcc  -O  dds2.c  -o  dds2
