# Supplementary material for: A method for finding single-nucleotide polymorphisms with allele frequencies in sequences of deep coverage
Source: BMC Bioinformatics. 2005 Sep 7;6:220. doi: 10.1186/1471-2105-6-220 (PMC1239908; doi:10.1186/1471-2105-6-220)
Supplement: Additional File 1 — A file named PolyFreq.tar is included. The file contains the source code of all programs in the package. The file is unpacked by using the Unix command "tar xvf PolyFreq.tar" on a Unix or Linux computer. [file 1471-2105-6-220-S1.tar › PolyFreq/ReadMe]

Introduciton

PolyFreq is a program for finding SNPs with allele frequencies in sequences of deep coverage.
The program takes as input a set of anchor sequences (genomic sequences) and a set of
query sequences (EST, RefSeq, mRNA etc). The program consists of the following major steps:

1. Compute an alignment of anchor sequences for each pair of anchor sequences.

2. Compute an alignment of query and anchor sequences for each pair of similar
query and anchor sequences.

3. For each query sequence, find the corresponding anchor sequence
that is different from each of the remaining anchor sequences
at some positions but is identical to the query sequence at most of the positions.

4. Find the highly similar regions of their alignment for each pair of
corresponding query and anchor sequences.

5. For each anchor sequence, use the highly similar regions of every alignment
involving the anchor sequence to construct a profile for the anchor sequence.
At each position of the anchor sequence, its profile contains the numbers and
 types of high-quality query bases that are aligned to
the position of the anchor sequence.

6. Report each candidate SNP with major and minor allele frequencies
if its minor allele frequency is greater than a cutoff.

The program needs 3 files: an anchor sequence file,
a query sequence file and its corresponding quality file.
The whole package has 5 programs:

DDS2: a fast comparison program to find chains of segment pairs between
anchor sequences and query sequences.

FIl: a program to select useful chains of segment pairs from DDS2 output.

GAP22: a program to compute alignments based on FIL output.

GAP3: a program to compute alignments of paralogous anchor sequences.

PolyFreq: a program to find SNPs with allele frequencies by using alignemnts
from GAP22 and GAP3.

Installation

1. Download the packed file.
2. Unpack the tar file by the following command in the desired directory
  tar xvf PolyFreq.tar
3. Export the environmental variable POLYFREQDIR (in bash)
  export POLYFREQDIR=[dir]
4. Compile each program with the command
   make all
 5. Use polyfreq.pl to run the program using default parameters (all sequence should be in FASTA format)
  polyfreq.pl anchor_file cluster_file cluster_qual_file 

Running the program
Each program has it's own set of parameters and the detailed parameters are listed below:
Usage: ./dds2 QuerySeqFile DataBaseSeqFile [options]

QuerySeqFile file of DNA sequences in FASTA format
DataBaseSeqFile file of DNA sequences in FASTA format
Options (default values):
-a N specify max number N of antidiagonals between segments (50000)
-c N specify max number N of chain alignments reported (300)
-d N specify distance N for extension (40)
-f N specify final chain score cutoff N (80)
-i N specify initial segment score cutoff N (50)
-m N specify match score N > 0 (2)
-o N specify percent similarity cutoff N <= 100 (62)
-p N specify percent identity cutoff N <= 100 (60)
-q N specify gap length N for query sequence (30)
-r N specify gap length N for datab sequence (1000)
-s N specify mismatch score N < 0 (-3)
-t N specify number of word matches for extension N > 0 (1)
-w Fn specify word model file Fn (see .info)
-x N specify query block size N > 0 in Mb (26)
-y N specify datab block size N > 0 in Mb (22)
-z N specify max word list size N > 0 (10)

Usage: ./fil QuerySeqFile DataBaseSeqFile ChainFile [options]

QuerySeqFile file of DNA sequences in FASTA format
DataBaseSeqFile file of DNA sequences in FASTA format
ChainFile file of chains of segment pairs
Options (default values):
-d N specify no. of best chains per database region N (1)
-o N specify chain percent overlap cutoff N <= 100 (60)
-p N specify chain percent diff score cutoff N <= 100 (10)
-q N specify no. of best chains per query region N (1)
-s N specify chain score cutoff N <= 100 (80)
-t N specify output order: 1, by query; 2, by datab N (1)
-z N specify flag for counting all HSPs N (0)

Usage: ./gap22 DNA_Seq EST_Database Chain_File [Btab_file] [options]

DNA_Seq file of one query DNA in FASTA format
EST_Database file of EST database in FASTA format
Chain_File file of coordinates produced by EXT or Filter
Btab_file file with the btab output (default=DNA_Seq.gap2.btab)
Options (default values):
-e N specify gap extension penalty N > 0 (1)
-f N specify genomic region length factor N >= 2 (3)
-m N specify match score N > 0 (2)
-o N specify gap open penalty N >= 0 (6)
-q N specify gap length N >= 5 for constant penalty (20)
-s N specify mismatch score of N < 0 (-2)
-t N specify end trimming range N > 0 (10)
-x N specify min exon length N > 0 and < 75 (21)
-w N specify percent identity cutoff N >= 65 (85)

Usage: ./gap3 Seq1 Seq2 major_pen mismatch gap_open gap_extend

Seq1 file of one sequence in FASTA format
Seq2 file of one sequence in FASTA format
major_pen penalty for a major difference, a positive integer
mismatch a negative integer for DNA or PAM250/BLOSUM62 for protein
gap_open gap open penalty, a non-negative integer 
gap_extend gap extension penalty, a positive integer 

PolyFreq is a program to detect SNP's and compute frequency of deep covered sequences.
-a S: S is the alignment file between genomic (reference/anchor) sequence and EST 
sequences(required)
-g S: S is the genomic (reference/anchor) sequence file in fasta format(required)
-e S: S is the EST sequence file in fasta format (required)
-s S: S is the self alignment file between genomic sequences, when there are multiple
genome sequence, it's required. 
-p F: F is the minimum percent cutoff of SNP frequency for (0.02) range (0-1)
-o S: S is the output file (required)
-c N: N is the minimum coverage to calculate a SNP (100)
-q S: S is the quality file for EST sequence (required)
-i F: F is the minimu percentage of identity to keep EST sequence into the region (0.98), 
range [0.001-0.999]
-u N: N is the minimum quality value to be considered in SNP detection (20) range [0-96] 
-w N: N is the half window size which is used to check nearby base qualities of a base (5) 
-l N: N is the output length each line (60)
-n N: N is the minimum length of a good region (20)
-h: print this help information

The polyfreq.pl script has the detailed steps to use all  these programs to produce SNP and frequencies of all alleles.  You can modify the script to fit you own requirements.

References:
Huang X, Chao K-M: A generalized global alignment algorithm.  Bioinformatics 2003, 19: 228-233.
Huang X, Ye L, Chou H-H, Yang I-H, Chao K-M: Effcient combination of multiple word models for improved sequence comparison. Bioinformatics 2004, 20: 2529-2533.
Huang X, Adams MD, Zhou H, Kerlavage AR: A tool for analyzing and annotating genomic sequences. Genomics 1997, 46:3745.
Huang X: An algorithm for identifying regions of a DNA sequence that satisfy a content requirement.  Bioinformatics 1994, 10:219-225.
