# Supplementary material for: A method for finding single-nucleotide polymorphisms with allele frequencies in sequences of deep coverage
Source: BMC Bioinformatics. 2005 Sep 7;6:220. doi: 10.1186/1471-2105-6-220 (PMC1239908; doi:10.1186/1471-2105-6-220)
Supplement: Additional File 1 — A file named PolyFreq.tar is included. The file contains the source code of all programs in the package. The file is unpacked by using the Unix command "tar xvf PolyFreq.tar" on a Unix or Linux computer. [file 1471-2105-6-220-S1.tar › PolyFreq/fil.c]

/*  This program makes post-processing of chains of segment pairs produced by DDS2.

Copyright (c) 2003 Xiaoqiu Huang
All Rights Reserved.  E-mail: xqhuang@cs.iastate.edu

Permission to incorporate this software into commercial products may be
obtained from Iowa State University Research Foundation, Inc.

    Xiaoqiu Huang
    Department of Computer Science
    Iowa State University
    Ames, IA 50011
    E-mail: xqhuang@cs.iastate.edu

*/

#include   <stdio.h>
#include   <time.h>

#define  ACCLEN      1000        /* max length of a reported name */

static int   perctoverlap = 60; /* percent overlap */
static int   percentscore = 10;	/* min percent difference in score */
static int   scorecutoff = 80;	/* min percent difference in score */
static int   queryprocflag = 2;	/* 2, orthologs; 1, all; 0, k best */
static int   databprocflag = 2;	/* 2, orthologs; 1, all; 0, k best */
static int   outputbyquery = 1;	/* sort output by query positions */
static int   querykbest = 1;	/* no. of chains per query region */
static int   databkbest = 1;	/* no. of chains per datab region */
static int   countall = 0;	/* > 0, count all HSPs; 0, no */

typedef struct MSP   {          
       long   start[2];		/* start positions in qr and db seqs */
       long   end[2];		/* end positions in qr and db seqs */
       long   score;		/* score of segment pair */
       long   next;		/* index of a next segpair in a chain */
       long   idn;		/* number of matches */
       long   pred;		/* index of a previous segpair in a chain */
	     }  segtp, *segptr; /* type definition */

typedef struct TUPT   {          
       long   start[2];		/* start positions of a chain */
       long   end[2];		/* end positions of a chain */
       long   score;		/* score of the chain */
       long   sp;               /* number of segment pairs */
       short  tag[2];		/* 1, accepted; 0, rejected */
       short  ort;		/* orientation */
       long   qseqind;		/* query seq index */
       long   dseqind;		/* datab seq index */
       long   first;		/* index of a first seg. pair */
       long   last;		/* index of a last seg. pair */
	     }  tuptp, *tupptr; /* type definition */

static char   btab_date[100];
static char   *program;         /* program name */

typedef struct BLOCKRECTYPE
        {  long  seqlen;	/* current block sequence length */
           long  maxseqlen;	/* largest block sequence length */
           long  namelen;	/* current block name length */
           long  maxnamelen;	/* largest block name length */
           long  num;   	/* current block sequence number */
           long  maxnum;   	/* largest block sequence number */
	}        blocktype;	/* type for the block */

typedef struct SEQRECTYPE
        {  char   *seq;		/* base sequence */
	   long   seqlen;       /* its length */
	   long   maxseqlen;	/* max length for seq */
	   char   *name;	/* sequence name */
	   long   namelen;	/* name length */
	   long   maxnamelen;	/* max length for name */
	}         seqtype;	/* type for the current sequence */

typedef struct COMPOSITETYPE
        {  char   *comname;	/* composite sequence names */
	   long   comnamelen;   /* its length */
	   long   comnum;	/* number of sequences */
	}         comtype;	/* type for the composite sequence */

typedef struct LOCATIONTYPE
        {  long   nameind;	/* start position of the name in comname */
	   long   len;		/* name length */
	   long   seqlen;	/* sequence length */
	}         loctype;	/* type for sequence positions in comseq */

typedef struct CHAINTYPE
        {  long   numchn;	/* number of chains */
	   long   numseg;       /* number of segment pairs */
	   long   *querychn;    /* number of chains for each query sequence */
	   long   *databchn;    /* number of chains for each datab sequence */
	   long   *cqrchn;      /* current number of chains for each query sequence */
	   long   *cdbchn;      /* current number of chains for each datab sequence */
           segptr segpair; 	/* a list of segment pairs */
           tupptr chnlist;	/* a list of chains */
           tupptr **querychnlist;  /* a list of pointers to chains for each query seq */
           tupptr **databchnlist;  /* a list of pointers to chains for each datab seq */
	}         chntype;	/* type for sequence positions in comseq */

static FILE  *infop;            /* file for trace information */

typedef struct GRUPTYPE
        {  long   head;		/* index of a first chain in a group */
	   long   tail;		/* index of a last chain in a group */
	   long   size;		/* number of chains in a group */
	}         gruptype;	/* type for sequence positions in comseq */

gruptype   *chaingroup;		/* groups of chains */
long       cgmax;

main(argc, argv) int argc; char *argv[];
{ FILE *Qp, *Dp, *ckopen();	/* pointers to query and database files */
  FILE *Cp;			/* pointer to a chain file */
  void *ckalloc();		/* space-allocating function  */
  long  i, j;			/* index variables */
  int  value;			/* temporary var */
  time_t  st_time, ed_time;	/* start and end times */
  int  noarg = 4;		/* number of required arguments */

seqtype   cquery;	/* current query */
seqtype   cdatab;	/* current database */
blocktype querybk;	/* query block */
blocktype databbk;	/* database block */
comtype   querycom;	/* query sequence name record */
comtype   databcom;	/* database sequence name record */
loctype   *queryrec;    /* records of name positions in querycom */
loctype   *databrec;    /* records of name positions in databcomseq */
chntype   chnrec;	/* record of chain info */

long      tmp;
int       lastqrsym;	/* last symbol from Qp */
int       lastdbsym;	/* last symbol from Dp */
char      prefix[] = "fil";     /* prefix for output file names */
char      *qname;               /* file name */
long    mseqchnsize;	/* max size of cseqchnlist */
long    *cseqchnnext;	/* max size of cseqchnlist */

      time(&st_time);
      strftime(btab_date, sizeof(btab_date), "%b %e %Y", localtime(&st_time));
      program = argv[0];

	if ( argc < noarg )
{ fprintf(stderr,"Usage: %s  QuerySeqFile  DataBaseSeqFile ChainFile  [options]\n\n", argv[0]);
  fprintf(stderr,"  QuerySeqFile     file of DNA sequences in FASTA format\n");
  fprintf(stderr,"  DataBaseSeqFile  file of DNA sequences in FASTA format\n");
  fprintf(stderr,"  ChainFile        file of chains of segment pairs\n");
  fprintf(stderr,"Options (default values):\n");
  fprintf(stderr,"  -d  N  specify no. of best chains per database region N (1)\n");
  fprintf(stderr,"  -o  N  specify chain percent overlap cutoff N <= 100 (60)\n");
  fprintf(stderr,"  -p  N  specify chain percent diff score cutoff N <= 100 (10)\n");
  fprintf(stderr,"  -q  N  specify no. of best chains per query region N (1)\n");
  fprintf(stderr,"  -s  N  specify chain score cutoff N <= 100 (80)\n");
  fprintf(stderr,"  -t  N  specify output order: 1, by query; 2, by datab N (1)\n");
  fprintf(stderr,"  -z  N  specify flag for counting all HSPs N (0)\n");
  exit(1);
}
	if ( argc > noarg )
	 { for ( i = noarg; i < argc - 1; i += 2 )
	    { if ( argv[i][0] != '-' )
	        fatal("Each option must begin with a dash (-)");

	      (void) sscanf(argv[i+1],"%d", &value);
	       if ( value <= 0 )
	        fatal("All numbers must be positive integers");
              switch ( argv[i][1] )
	       { 
	         case 'd' : databprocflag = 0;
		            databkbest = value;
			    if ( queryprocflag == 2 ) queryprocflag = 1;
			    break;
	         case 'o' : if ( value > 100 )
	           fatal("Value for percent overlap must be <= 100");
		             perctoverlap = value;
			    break;
	         case 'p' : if ( value > 100 )
	           fatal("Value for percent score must be <= 100");
		             percentscore = value;
			    break;
	         case 'q' : queryprocflag = 0;
		            querykbest = value;
			    if ( databprocflag == 2 ) databprocflag = 1;
			    break;
	         case 's' : scorecutoff = value;
			    break;
	         case 't' : if ( value > 2 )
	                       fatal("Value for output order flag is must be 1 or 2");
		            if ( value == 2 ) outputbyquery = 0;
			    break;
	         case 'z' : countall = value;
			    break;
		 default  : fatalf("Wrong option letter "); 
			    break;
	       }
	    }
	 }

	i = strlen(argv[1]) + strlen(prefix) + 30;
	qname = ( char * ) ckalloc( i * sizeof(char));
	sprintf(qname, "%s.%s.info", argv[1], prefix);
	infop = fopen(qname, "w");

if ( outputbyquery == 1 )
  fprintf(infop, "Report chains of segment pairs in order of query positions\n");
else
  fprintf(infop, "Report chains of segment pairs in order of database positions\n");
if ( queryprocflag == 0 )
  fprintf(infop, "Select %d best chains per query region\n", querykbest);
if ( databprocflag == 0 )
  fprintf(infop, "Select %d best chains per database region\n", databkbest);
if ( databprocflag == 2 && queryprocflag == 2 )
 { fprintf(infop, "Select orthologous chains\n");
   fprintf(infop, "The chain percent score difference cutoff is %d%%\n", percentscore);
 }
fprintf(infop, "The chain percent overlap cutoff is %d%%\n", perctoverlap);
fprintf(infop, "The chain score cutoff is %d\n\n", scorecutoff);

        /* collect length stats about query sequences */
        Qp = ckopen(argv[1], "r");
        CollectLenStats(Qp, &querybk, &cquery);

        /* collect length stats about database sequences */
        Dp = ckopen(argv[2], "r");
        CollectLenStats(Dp, &databbk, &cdatab);

      	tmp = querybk.maxnamelen + 2;
	querycom.comname = (char * ) ckalloc( tmp * sizeof(char) );
      	tmp = querybk.maxnum + 2;
	chnrec.querychn = (long * ) ckalloc( tmp * sizeof(long) );
	chnrec.cqrchn = (long * ) ckalloc( tmp * sizeof(long) );
	chnrec.querychnlist = (tupptr ** ) ckalloc( tmp * sizeof(tupptr *) );
	queryrec = (loctype * ) ckalloc( tmp * sizeof(loctype) );

      	tmp = databbk.maxnamelen + 4;
	databcom.comname = (char * ) ckalloc( tmp * sizeof(char) );
      	tmp = databbk.maxnum + 2;
	chnrec.databchn = (long * ) ckalloc( tmp * sizeof(long) );
	chnrec.cdbchn = (long * ) ckalloc( tmp * sizeof(long) );
	chnrec.databchnlist = (tupptr ** ) ckalloc( tmp * sizeof(tupptr *) );
	databrec = (loctype * ) ckalloc( tmp * sizeof(loctype) );

	cquery.seq = (char * ) ckalloc( (cquery.maxseqlen+3) * sizeof(char) );
	cdatab.seq = (char * ) ckalloc( (cdatab.maxseqlen+3) * sizeof(char) );
	cquery.name = (char * ) ckalloc( (cquery.maxnamelen+3) * sizeof(char) );
	cdatab.name = (char * ) ckalloc( (cdatab.maxnamelen+3) * sizeof(char) );

	InitializeQuery(&querybk, &querycom);
	for ( lastqrsym = '2'; 1; )
	 { GetNextSeq(Qp, &lastqrsym, &cquery);
	   if ( cquery.seqlen == 0 ) break;
	   AddSeqToComSeq(&cquery, &querybk, &querycom, queryrec);
         }

	InitializeQuery(&databbk, &databcom);
	for ( lastdbsym = '2'; 1; )
	 { GetNextSeq(Dp, &lastdbsym, &cdatab);
	   if ( cdatab.seqlen == 0 ) break;
	   AddSeqToComSeq(&cdatab, &databbk, &databcom, databrec);
         }

        Cp = ckopen(argv[3], "r");
        EnterHSPs(Cp, &chnrec, queryrec, databrec, &querycom, &databcom,
	                       &querybk, &databbk, &cquery, &cdatab);

	time(&ed_time);
fprintf(infop,"Input Processing time in %f seconds\n", difftime(ed_time, st_time) );

	ReverseChains(&chnrec);

	mseqchnsize = 0;
	for ( j = 0; j < querybk.num; j++ )
	  if ( mseqchnsize < chnrec.querychn[j] )
	     mseqchnsize = chnrec.querychn[j];
	for ( j = 0; j < databbk.num; j++ )
	  if ( mseqchnsize < chnrec.databchn[j] )
	     mseqchnsize = chnrec.databchn[j];
	mseqchnsize += 3;
	cseqchnnext = ( long * ) ckalloc( mseqchnsize * sizeof(long) );

	cgmax = 1000;
	chaingroup = ( gruptype * ) ckalloc( cgmax * sizeof(gruptype) );

	for ( j = 0; j < querybk.num; j++ )
	 { SortByStartPos(chnrec.querychnlist[j], 0, chnrec.querychn[j] - 1, 0);
	   ProcChainsForOneSeq(&chnrec, chnrec.querychnlist[j],
	                        chnrec.querychn[j], cseqchnnext, 0);
	 }

	for ( j = 0; j < databbk.num; j++ )
	 { SortByStartPos(chnrec.databchnlist[j], 0, chnrec.databchn[j] - 1, 1);
	   ProcChainsForOneSeq(&chnrec, chnrec.databchnlist[j],
	                        chnrec.databchn[j], cseqchnnext, 1);
	 }

	ReportChains(&chnrec, queryrec, databrec, &querycom, &databcom,
	                      &querybk, &databbk, &cquery, &cdatab);
	if ( countall )
	   CountAllChains(&chnrec, queryrec, databrec, &querycom, &databcom,
	                      &querybk, &databbk, &cquery, &cdatab);

	fclose(Qp);
	fclose(Dp);
	fclose(Cp);

      time(&ed_time);
fprintf(infop,"Total running time in %f seconds\n", difftime(ed_time, st_time) );
}

/* Report selected chains of segment pairs */
ReportChains(chnrecptr, qrrec, dbrec, qrcomptr, dbcomptr, qrbkptr, dbbkptr,
                                                          qrseqptr, dbseqptr)
chntype   *chnrecptr;	/* pointer to a chain record */
loctype   qrrec[];	/* array of name positions for query */
loctype   dbrec[];	/* array of name positions for datab */
comtype   *qrcomptr;    /* pointer to querycom record */
comtype   *dbcomptr;    /* pointer to databcom record */
blocktype *qrbkptr;     /* pointer to a query block record */
blocktype *dbbkptr;     /* pointer to a datab block record */
seqtype   *qrseqptr;    /* pointer to the query sequence record */
seqtype   *dbseqptr;    /* pointer to the dabab sequence record */
{ segptr  segpair;	/* an array of segment pairs */ 
  segptr  sptr;		/* pointer to a segment pair */
  tupptr  cpt;		/* tmp pointer variable */
  tupptr  *chainlist;	/* list of pointers to chains for one sequence */
  long    *chnsize;	/* list of sizes of chains for each seq */
  tupptr  **twochnlist;	/* list of pointers to chain lists */
  long    j, k, h;	/* index vars */
  long    num;		/* number of chains in a list */
  long    numseq;	/* number of seqs */
  long    tmp;
  long    numhsp = 0;	/* number of reported HSPs */
  long    totallen = 0;	/* total lengths of query or datab sequences */
  long   allseglen = 0;	/* total lengths of regions in segment pairs */
  long   allcovlen = 0;	/* total lengths of regions covered by segment pairs */
  short   dflag;	/* 0, query; 1, datab */
  loctype *rec;		/* pointer to record of seq lengths */
  long    start, end, len;   /* start, end and length of a region */
  long    seqlen;	/* length of a seq */
  char    *bits;	/* coverage array */
  long    bitslen;	/* length of bits */

	if ( outputbyquery )
	 { numseq = qrbkptr->num;
	   chnsize = chnrecptr->querychn;
	   twochnlist = chnrecptr->querychnlist;
	   dflag = 0;
	   rec = qrrec;
	   totallen = qrbkptr->seqlen - numseq;
	   bits = qrseqptr->seq;
	   bitslen = qrseqptr->maxseqlen;
	 }
	else
	 { numseq = dbbkptr->num;
	   chnsize = chnrecptr->databchn;
	   twochnlist = chnrecptr->databchnlist;
	   dflag = 1;
	   rec = dbrec;
	   totallen = dbbkptr->seqlen - numseq;
	   bits = dbseqptr->seq;
	   bitslen = dbseqptr->maxseqlen;
	 }

     segpair = chnrecptr->segpair;
     for ( h = 0; h < numseq; h++ )
      { seqlen = rec[h].seqlen;
        if ( seqlen > bitslen ) fatal("seqlen is too long"); 
        for ( j = 0; j <= seqlen; j++ ) bits[j] = 0;
        chainlist = twochnlist[h];
        num = chnsize[h];
        for ( j = 0; j < num; j++ )
	  { cpt = chainlist[j];
	    if ( ! cpt->tag[0] || ! cpt->tag[1] ) continue;
	    if ( cpt->score < scorecutoff ) continue;
	    if ( ! cpt->ort )
	     { tmp = cpt->start[0];
	       cpt->start[0] = cpt->end[0];
	       cpt->end[0] = tmp;
	     }
	    printf("Chain       %9ld %9ld %9ld %9ld %9ld %2d %5ld %s %s\n",
	      cpt->start[0], cpt->end[0], cpt->score,
	      cpt->start[1], cpt->end[1], cpt->ort, cpt->sp,
	      qrcomptr->comname + qrrec[cpt->qseqind].nameind + 1,
	      dbcomptr->comname + dbrec[cpt->dseqind].nameind + 1);

	    for ( k = cpt->first; k >= 0; k = sptr->next )
	     { sptr = segpair + k;
	       printf("SegmentPair %9ld %9ld %9ld %9ld %9ld %6ld\n",
	        sptr->start[0], sptr->end[0], sptr->score,
		sptr->start[1], sptr->end[1], sptr->idn);
	       
	       numhsp++;
	       if ( sptr->start[dflag] <= sptr->end[dflag] )
	        { start = sptr->start[dflag];
		  end = sptr->end[dflag];
		}
	       else
	        { start = sptr->end[dflag];
		  end = sptr->start[dflag];
		}
	       len = end - start + 1;
               if ( len > seqlen ) fatal("len is too long"); 
	       allseglen += len;
	       for ( tmp = start; tmp <= end; tmp++ ) bits[tmp] = 1;
	     }
	  }      /* produce a chain file */

        for ( j = 1; j <= seqlen; j++ )
	   if ( bits[j] == 1 ) allcovlen++;
      }
     
  fprintf(infop, "Total number of reported segment pairs (HSPs): %12ld\n", numhsp); 
if ( outputbyquery )
{ fprintf(infop, "Total length of query sequences:               %12ld\n", totallen); 
  fprintf(infop, "Total length of query regions covered by HSPs: %12ld\n", allcovlen); 
  fprintf(infop, "Percentage of query regions covered by HSPs:   %12.3f\n", (double) allcovlen / totallen);
  fprintf(infop, "Total length of query regions in HSPs:         %12ld\n", allseglen); 
}
else
{ fprintf(infop, "Total length of datab sequences:               %12ld\n", totallen); 
  fprintf(infop, "Total length of datab regions covered by HSPs: %12ld\n", allcovlen); 
  fprintf(infop, "Percentage of datab regions covered by HSPs:   %12.3f\n", (double) allcovlen / totallen);
  fprintf(infop, "Total length of datab regions in HSPs:         %12ld\n", allseglen); 
}

}

/* Report all chains of segment pairs */
CountAllChains(chnrecptr, qrrec, dbrec, qrcomptr, dbcomptr, qrbkptr, dbbkptr,
                                                          qrseqptr, dbseqptr)
chntype   *chnrecptr;	/* pointer to a chain record */
loctype   qrrec[];	/* array of name positions for query */
loctype   dbrec[];	/* array of name positions for datab */
comtype   *qrcomptr;    /* pointer to querycom record */
comtype   *dbcomptr;    /* pointer to databcom record */
blocktype *qrbkptr;     /* pointer to a query block record */
blocktype *dbbkptr;     /* pointer to a datab block record */
seqtype   *qrseqptr;    /* pointer to the query sequence record */
seqtype   *dbseqptr;    /* pointer to the dabab sequence record */
{ segptr  segpair;	/* an array of segment pairs */ 
  segptr  sptr;		/* pointer to a segment pair */
  tupptr  cpt;		/* tmp pointer variable */
  tupptr  *chainlist;	/* list of pointers to chains for one sequence */
  long    *chnsize;	/* list of sizes of chains for each seq */
  tupptr  **twochnlist;	/* list of pointers to chain lists */
  long    j, k, h;	/* index vars */
  long    num;		/* number of chains in a list */
  long    numseq;	/* number of seqs */
  long    tmp;
  long    numhsp = 0;	/* number of reported HSPs */
  long    totallen = 0;	/* total lengths of query or datab sequences */
  long   allseglen = 0;	/* total lengths of regions in segment pairs */
  long   allcovlen = 0;	/* total lengths of regions covered by segment pairs */
  short   dflag;	/* 0, query; 1, datab */
  loctype *rec;		/* pointer to record of seq lengths */
  long    start, end, len;   /* start, end and length of a region */
  long    seqlen;	/* length of a seq */
  char    *bits;	/* coverage array */
  long    bitslen;	/* length of bits */

	if ( outputbyquery )
	 { numseq = qrbkptr->num;
	   chnsize = chnrecptr->querychn;
	   twochnlist = chnrecptr->querychnlist;
	   dflag = 0;
	   rec = qrrec;
	   totallen = qrbkptr->seqlen - numseq;
	   bits = qrseqptr->seq;
	   bitslen = qrseqptr->maxseqlen;
	 }
	else
	 { numseq = dbbkptr->num;
	   chnsize = chnrecptr->databchn;
	   twochnlist = chnrecptr->databchnlist;
	   dflag = 1;
	   rec = dbrec;
	   totallen = dbbkptr->seqlen - numseq;
	   bits = dbseqptr->seq;
	   bitslen = dbseqptr->maxseqlen;
	 }

     segpair = chnrecptr->segpair;
     for ( h = 0; h < numseq; h++ )
      { seqlen = rec[h].seqlen;
        if ( seqlen > bitslen ) fatal("seqlen is too long"); 
        for ( j = 0; j <= seqlen; j++ ) bits[j] = 0;
        chainlist = twochnlist[h];
        num = chnsize[h];
        for ( j = 0; j < num; j++ )
	  { cpt = chainlist[j];
	    if ( ! cpt->ort )
	     { tmp = cpt->start[0];
	       cpt->start[0] = cpt->end[0];
	       cpt->end[0] = tmp;
	     }

	    for ( k = cpt->first; k >= 0; k = sptr->next )
	     { sptr = segpair + k;
	       numhsp++;
	       if ( sptr->start[dflag] <= sptr->end[dflag] )
	        { start = sptr->start[dflag];
		  end = sptr->end[dflag];
		}
	       else
	        { start = sptr->end[dflag];
		  end = sptr->start[dflag];
		}
	       len = end - start + 1;
               if ( len > seqlen ) fatal("len is too long"); 
	       allseglen += len;
	       for ( tmp = start; tmp <= end; tmp++ ) bits[tmp] = 1;
	     }
	  }      /* produce a chain file */

        for ( j = 1; j <= seqlen; j++ )
	   if ( bits[j] == 1 ) allcovlen++;
      }
     
  fprintf(infop, "\nStatistics for all chains of segment pairs (HSPs)\n"); 
  fprintf(infop, "Total number of segment pairs (HSPs): %12ld\n", numhsp); 
if ( outputbyquery )
{ fprintf(infop, "Total length of query sequences:               %12ld\n", totallen); 
  fprintf(infop, "Total length of query regions covered by HSPs: %12ld\n", allcovlen); 
  fprintf(infop, "Percentage of query regions covered by HSPs:   %12.3f\n", (double) allcovlen / totallen);
  fprintf(infop, "Total length of query regions in HSPs:         %12ld\n", allseglen); 
}
else
{ fprintf(infop, "Total length of datab sequences:               %12ld\n", totallen); 
  fprintf(infop, "Total length of datab regions covered by HSPs: %12ld\n", allcovlen); 
  fprintf(infop, "Percentage of datab regions covered by HSPs:   %12.3f\n", (double) allcovlen / totallen);
  fprintf(infop, "Total length of datab regions in HSPs:         %12ld\n", allseglen); 
}

}

/* Process chains of segment pairs for one sequence.
   Break chains into groups such that all chains in a group
   have a large overlap with a group head.  */
ProcChainsForOneSeq(chnrecptr, chainlist, clistsize, chainnext, dflag)
chntype *chnrecptr;	/* pointer to a chain record */
tupptr  chainlist[];	/* list of pointers to chains for one sequence */
long    clistsize;	/* size of chainlist */
long    chainnext[];	/* group links */
short   dflag;		/* 0, qr sequence; 1, db seq */     
{ long  j, k;		/* index vars */
  long  sfirst, slast;	/* first and last indices of a section of overlapping chains */
  long  mstart, mend;	/* start and end of the section in the sequence */
tupptr  cptr;		/* pointer to a chain */
  long  tmp;
  long  cgnum;		/* number of chain groups */
  long  delta;		/* min score difference */
  int   EnoughOverlap();
  int   procflag;	/* queryprocflag or databprocflag */
  int   kbest;		/* querykbest or databkbest */

  if ( dflag == 0 )
    { procflag = queryprocflag; kbest = querykbest; }
  else
    { procflag = databprocflag; kbest = databkbest; }
  if ( procflag == 1 )
   { for ( j = 0; j < clistsize; j++ )
        chainlist[j]->tag[dflag] = 1;
     return;
   }

  sfirst = -1;
  while ( ++sfirst < clistsize )
   { cptr = chainlist[sfirst];
     mstart = cptr->start[dflag];
     mend = cptr->end[dflag];
     for ( j = sfirst + 1; j < clistsize; j++ )
      { cptr = chainlist[j];
        if ( mend < cptr->start[dflag] )
	 { slast = j - 1; break; }
	if ( mend < (tmp = cptr->end[dflag] ) ) mend = tmp;
      }      /* find a section of overlapping chains */
     if ( j >= clistsize ) slast = clistsize - 1;
     
     SortByScore(chainlist, sfirst, slast);
     chaingroup[0].head = sfirst;
     chaingroup[0].tail = sfirst;
     chaingroup[0].size = 1;
     chainnext[sfirst] = -1;
     cgnum = 1;
     for ( j = sfirst + 1; j <= slast; j++ )
      { for ( k = 0; k < cgnum; k++ )
          if ( EnoughOverlap(chnrecptr, chainlist, j, chaingroup[k].head, dflag) )
	   { tmp = chaingroup[k].tail;
             chainnext[tmp] = j;
	     chaingroup[k].tail = j;
             chainnext[j] = -1;
             chaingroup[k].size++;
	     break;
	   }     /* a large overlap is found */

        if ( k >= cgnum )
	 { if ( cgnum >= cgmax )  RequestMoreSpace();
           chaingroup[cgnum].head = j;
           chaingroup[cgnum].tail = j;
           chaingroup[cgnum].size = 1;
           chainnext[j] = -1;
           cgnum++;
	 }      /* a new group is made */
      }

    if ( procflag == 0 )
      for ( k = 0; k < cgnum; k++ )
         { tmp = 0;
	   for ( j = chaingroup[k].head; j >= 0 && tmp < kbest; tmp++ )
	    { chainlist[j]->tag[dflag] = 1;
	      j = chainnext[j];
	    }
	   for ( ; j >= 0; j = chainnext[j] )
	     chainlist[j]->tag[dflag] = 0;
	 }         /* k best chains */

    else           /* orthologs */
     for ( k = 0; k < cgnum; k++ )
      { if ( chaingroup[k].size == 1 )
         { tmp = chaingroup[k].head;
	   chainlist[tmp]->tag[dflag] = 1;
	 }
        else
         { tmp = chaingroup[k].head;
	   j = chainnext[tmp];
	   delta = ( chainlist[tmp]->score * percentscore ) / 100;
	   if ( chainlist[tmp]->score - chainlist[j]->score >= delta )
	     chainlist[tmp]->tag[dflag] = 1;
	   else
	     chainlist[tmp]->tag[dflag] = 0;
	   for ( ; j >= 0; j = chainnext[j] )
	     chainlist[j]->tag[dflag] = 0;
	 }
      }     /* set the tag for each chain in the group */

     sfirst = slast;
   }        /* find and process a section of overlapping chains */
}

/* Allocate more space to chaingroup */
RequestMoreSpace()
{ long  newsize;
  gruptype *newgroup;
  long  j;
  void  *ckalloc();     /* space-allocating function */

  	newsize = 2 * cgmax;
	newgroup = ( gruptype * ) ckalloc( newsize * sizeof(gruptype) );
	for ( j = 0; j < cgmax; j++ )
	 { newgroup[j].head = chaingroup[j].head; 
	   newgroup[j].tail = chaingroup[j].tail; 
	   newgroup[j].size = chaingroup[j].size; 
	 }
	free(chaingroup);
	chaingroup = newgroup;
	cgmax = newsize;
}

/* Reverse segment pairs of chains */
ReverseChains(chnrecptr)
chntype *chnrecptr;	/* pointer to a chain record */
{  long   next;		/* index of the current seg. pair in a chain */
   long   pred;		/* index of the previous seg. pair in a chain */
   segptr segpair;	/* array of segment pairs */
   tupptr cpt;		/* pointer to the current chain */
   long   numchn;	/* number of chains */
   long   j;

	segpair = chnrecptr->segpair;
	numchn = chnrecptr->numchn;
	cpt = chnrecptr->chnlist;
	for ( j = 0; j < numchn; j++ )
	 { pred = -1;
	   for ( next = cpt->first; next >= 0; )
	    { segpair[next].pred = pred;
	      next = segpair[pred = next].next;
	    }
	   cpt->last = pred;
	   cpt++;
	 }
}

#define  CondSwap(start, end)  \
{      if ( start > end )      \
        { tmp = start;         \
	  start = end;         \
	  end = tmp;           \
	}                      \
}

/* Return 1 if there is a large overlap between two chains. */
int EnoughOverlap(chnrecptr, chainlist, p, r, dflag)
chntype *chnrecptr;	/* pointer to a chain record */
tupptr chainlist[];	/* list of pointers to chains for one sequence */
long    p, r;		/* start and end positions */
short   dflag;		/* 0, qr sequence; 1, db seq */     
{  long  pstart, pend;	/* start and end positions of a seg. pair in p chain */
   long  rstart, rend;	/* start and end positions of a seg. pair in r chain */
   long  pind;		/* index of the current seg. pair in p chain */
   long  rind;		/* index of the current seg. pair in r chain */
   long  overlap;	/* amount of overlap between the two chains */
   long  overstart;	/* start position of an overlap between two seg. pairs */
   long  overend;	/* end position of an overlap between two seg. pairs */
   long  plen, rlen;	/* total lengths of seg. pairs in the chains */
   segptr segpair;	/* array of segment pairs */
   short port, rort;	/* orientation of chains p and r */
   long  tmp;

	segpair = chnrecptr->segpair;
	port = chainlist[p]->ort;
	rort = chainlist[r]->ort;
	pind = (port || dflag) ? chainlist[p]->first : chainlist[p]->last;
	rind = (rort || dflag) ? chainlist[r]->first : chainlist[r]->last;
	pstart = segpair[pind].start[dflag];
	pend = segpair[pind].end[dflag];
	CondSwap(pstart, pend)
	plen = pend - pstart + 1;
	rstart = segpair[rind].start[dflag];
	rend = segpair[rind].end[dflag];
	CondSwap(rstart, rend)
	rlen = rend - rstart + 1;
	overlap = 0;
	while ( 1 )
	 { overstart = pstart > rstart ? pstart : rstart;
	   overend = pend < rend ? pend : rend;
	   if ( overstart <= overend )
	      overlap += overend - overstart + 1;
	   if ( pend < rend || pend == rend && pstart > rstart )
	    { pind = (port || dflag) ? segpair[pind].next : segpair[pind].pred;
	      if ( pind < 0 ) break;
	      pstart = segpair[pind].start[dflag];
      	      pend = segpair[pind].end[dflag];
	      CondSwap(pstart, pend)
	      plen += pend - pstart + 1;
	    }
	   else
	    { rind = (rort || dflag) ? segpair[rind].next : segpair[rind].pred;
	      if ( rind < 0 ) break;
	      rstart = segpair[rind].start[dflag];
       	      rend = segpair[rind].end[dflag];
	      CondSwap(rstart, rend)
	      rlen += rend - rstart + 1;
	    }
	 }

       overlap *= 100;
       if ( overlap > perctoverlap * plen || overlap > perctoverlap * rlen )
            return 1;
       else
            return 0;
}

#define  SetLookUp(table, pos, seg_num, namerec, comptr)          \
{ table = ( long * ) ckalloc( seg_num * sizeof(long));            \
  pos = ( long * ) ckalloc( (seg_num + 1) * sizeof(long));        \
  for ( i = 0; i < seg_num; i++ )                                 \
     table[i] = -1;                                               \
  for ( j = 0; j < seg_num; j++ )                                 \
   { t = comptr->comname + namerec[j].nameind + 1;                \
     for ( k = 0; k < namerec[j].len && isspace(*t); k++)         \
         t++;                                                     \
     for ( value = 0; k < namerec[j].len && ! isspace(*t); k++ )  \
         value = (value * alphsize + *t++) % seg_num;             \
     if ( value >= 0 && value < seg_num )                         \
        { pos[j] = table[value];                                  \
          table[value] = j;                                       \
        }                                                         \
     else                                                         \
        fatal("Constraint: A negative value ");                   \
   }                                                              \
}

#define  SearchLookUp(name, table, pos, seg_num, namerec, comptr, sind) \
{ value = 0;                                                      \
  for ( t = name; *t; )                                           \
     value = (value * alphsize + *t++) % seg_num;                 \
  j = value >= 0 && value < seg_num ? table[value] : (-1);        \
  for ( ; j >= 0; j = pos[j] )                                    \
   { t = comptr->comname + namerec[j].nameind + 1;                \
     for ( k = 0; k < namerec[j].len && isspace(*t); k++)         \
        t++;                                                      \
     for ( x = fname; k < namerec[j].len && ! isspace(*t); k++)  \
        *x++ = *t++;                                              \
     *x = '\0';                                                   \
     if ( strcmp(fname, name) == 0 )                              \
      { sind = j;                                                 \
        break;                                                    \
      }                                                           \
   }                                                              \
}

/* Enter chains and segment pairs into arrays */
EnterHSPs(Ap, chnrecptr, qrrec, dbrec, qrcomptr, dbcomptr,
                     qrbkptr, dbbkptr, qrseqptr, dbseqptr)
FILE      *Ap;          /* chain file */
chntype   *chnrecptr;	/* pointer to a record of chain information */
loctype   qrrec[];	/* array of name positions for query */
loctype   dbrec[];	/* array of name positions for datab */
comtype   *qrcomptr;    /* pointer to querycom record */
comtype   *dbcomptr;    /* pointer to databcom record */
blocktype *qrbkptr;     /* pointer to a query block record */
blocktype *dbbkptr;     /* pointer to a datab block record */
seqtype   *qrseqptr;    /* pointer to the query sequence record */
seqtype   *dbseqptr;    /* pointer to the dabab sequence record */
{ void  *ckalloc();     /* space-allocating function */
  long  i, j, k;	        /* index variables */
  char  *qrname;	/* name of a query seq */
  char  *dbname;	/* name of a datab seq */
  char  *fname;			/* a fragment name */
  char  cline[ACCLEN+1];         /* a line of chain file */
  char  *t, *x;			/* tmp var */
  long   *qrtable;      /* a table of all words */
  long   *qrpos;        /* list of positions with the same value */
  long   *dbtable;      /* a table of all words */
  long   *dbpos;        /* list of positions with the same value */
  long  value;          /* integer value of a name */
  long  alphsize = 128; /* size of the alphabet */
  long  ford, reve;	/* sequence indices */
  long  qrnum;          /* number of seqs */		
  long  dbnum;          /* number of seqs */		
  long  *qrchn;		/* pointer to an array of chain counts */
  long  *dbchn;		/* pointer to an array of chain counts */
  long  numseg;	        /* number of segment pairs */
  long  numchn;  	/* number of chains */
  long  tmp;
  tupptr  **qrchnlist;	/* pointer to an array of chain pointer */
  tupptr  **dbchnlist;	/* pointer to an array of chain pointer */
  segptr  segpair;	/* an array of segment pairs */ 
  tupptr  chains; 	/* an array of chains */
 char strand[ACCLEN+1];	/* a strand flag */
  segptr  sptr;		/* pointer to a segment pair */
  segptr  predptr;	/* pointer to a previous segment pair */
  tupptr  cpt;		/* tmp pointer variable */
  char    *edptr;	/* pointer by fgets */
  long  *cqrchn;	/* pointer to an array of chain counts */
  long  *cdbchn;	/* pointer to an array of chain counts */

	j = qrseqptr->maxnamelen;
	if ( j < dbseqptr->maxnamelen ) j = dbseqptr->maxnamelen;
	j += 3;
        fname = ( char * ) ckalloc( j * sizeof(char));
        qrname = ( char * ) ckalloc( j * sizeof(char));
        dbname = ( char * ) ckalloc( j * sizeof(char));
	qrnum = qrbkptr->num;
	dbnum = dbbkptr->num;
        SetLookUp(qrtable, qrpos, qrnum, qrrec, qrcomptr)
	qrchn = chnrecptr->querychn;
	cqrchn = chnrecptr->cqrchn;
	for ( j = 0; j < qrnum; j++ )
	   qrchn[j] = cqrchn[j] = 0;

        SetLookUp(dbtable, dbpos, dbnum, dbrec, dbcomptr)
	dbchn = chnrecptr->databchn;
	cdbchn = chnrecptr->cdbchn;
	for ( j = 0; j < dbnum; j++ )
	   dbchn[j] = cdbchn[j] = 0;

	numseg = numchn = 0;

	for ( ; fgets(cline, ACCLEN, Ap) != NULL; )
	 { if ( sscanf(cline, "Positions: %ld %ld %ld %ld",
	                     &tmp, &tmp, &tmp, &tmp) >= 4 )
	    { numseg++;
	      continue;
	    }
	   if ( sscanf(cline, "Chain %ld %ld %ld %ld %ld %ld %s %s", 
	         &tmp, &tmp, &tmp, &tmp, &tmp, &tmp, qrname, dbname) < 8 )
	       continue;

	   numchn++;
	   ford = reve = -1;
           SearchLookUp(qrname, qrtable, qrpos, qrnum, qrrec, qrcomptr, ford)
           SearchLookUp(dbname, dbtable, dbpos, dbnum, dbrec, dbcomptr, reve)
	   if ( ford < 0 )
	      fatalf("No sequence has name %s\n", qrname);
	   if ( reve < 0 )
	      fatalf("No sequence has name %s\n", dbname);
	   qrchn[ford] += 1;
	   dbchn[reve] += 1;
	 }

	if ( numseg == 0 || numchn == 0 )
	  fatal("The input file to fil is empty");
	chnrecptr->numseg = numseg;
	chnrecptr->numchn = numchn;

	tmp = numseg + 3;
segpair = chnrecptr->segpair = ( segptr ) ckalloc( tmp * sizeof(segtp) );
	tmp = numchn + 3;
chains = chnrecptr->chnlist = ( tupptr ) ckalloc( tmp * sizeof(tuptp) );

	(void) rewind(Ap);

	qrchnlist = chnrecptr->querychnlist;
	for ( j = 0; j < qrnum; j++ )
	 { tmp = qrchn[j] + 1;
	   qrchnlist[j] = ( tupptr * ) ckalloc( tmp * sizeof(tupptr) );
	 }

	dbchnlist = chnrecptr->databchnlist;
	for ( j = 0; j < dbnum; j++ )
	 { tmp = dbchn[j] + 1;
	   dbchnlist[j] = ( tupptr * ) ckalloc( tmp * sizeof(tupptr) );
	 }
	for ( j = 0; j < 9; j++ )
	  if ( fgets(cline, ACCLEN, Ap) == NULL ) break;
	if ( j < 9 ) fatal("The input file is short of lines");

	sptr = segpair; cpt = chains;
	for ( edptr = fgets(cline, ACCLEN, Ap); edptr != NULL; )
	 { if ( sscanf(cline, "Chain %ld %ld %ld %ld %ld %ld %s %s",
	        &cpt->start[0], &cpt->end[0], &cpt->score, &cpt->sp,
		&cpt->start[1], &cpt->end[1], qrname, dbname ) == 8 )
	    { ford = reve = -1;
              SearchLookUp(qrname, qrtable, qrpos, qrnum, qrrec, qrcomptr, ford)
              SearchLookUp(dbname, dbtable, dbpos, dbnum, dbrec, dbcomptr, reve)
	      if ( ford < 0 )
	         fatalf("No sequence has name %s\n", qrname);
	      if ( reve < 0 )
	         fatalf("No sequence has name %s\n", dbname);
	      cpt->qseqind = ford;
	      cpt->dseqind = reve;

	      if ( fgets(cline, ACCLEN, Ap) == NULL )
	         fatal("A blank line is expected in the input file");

	      if ( fgets(cline, ACCLEN, Ap) == NULL )
	         fatal("A Score: line is expected in the chain file");
              if ( sscanf(cline,
 "Score: %ld Identity: %ld/%ld (%ld%%) Similarity: %ld%% QStrand: %s",
	          &sptr->score, &sptr->idn, &tmp, &tmp, &tmp, strand ) < 6 )
	        fatal("A Score: line is in the wrong format");

	      if ( fgets(cline, ACCLEN, Ap) == NULL )
	         fatal("A Positions: line is expected in the chain file");
	      if ( sscanf(cline, "Positions: %ld %ld %ld %ld", &sptr->start[0],
		         &sptr->end[0], &sptr->start[1], &sptr->end[1] ) < 4 )
	         fatal("A Positions: line is in the wrong format");

	      cpt->first = (predptr = sptr) - segpair;
	      predptr->next = -1;
	      sptr++; j = 1;
	      for ( edptr = fgets(cline, ACCLEN, Ap); edptr != NULL; )
	       { if ( sscanf(cline,
 "Score: %ld Identity: %ld/%ld (%ld%%) Similarity: %ld%% QStrand: %s",
	        &sptr->score, &sptr->idn, &tmp, &tmp, &tmp, strand ) == 6 )
		  { if ( (edptr = fgets(cline, ACCLEN, Ap) ) == NULL )
	              fatal("A Positions: line is expected in the chain file");

	            if ( sscanf(cline, "Positions: %ld %ld %ld %ld",
	 &sptr->start[0], &sptr->end[0], &sptr->start[1], &sptr->end[1]) < 4 )
	               fatal("A Positions: line is in the wrong format");
		    predptr->next = sptr - segpair;
		    sptr->next = -1;
		    predptr = sptr++;
		    j++;
		  }		/* if a SP line occurs */
		 else
	           if ( sscanf(cline, "Chain %ld", &tmp) > 0 ) break;
	         edptr = fgets(cline, ACCLEN, Ap);
	       }		/* for: process remaining SP lines */
	      if ( j != cpt->sp )
	        fatal("Wrong number of segment pairs seen for a chain");
	      if ( sptr > segpair + numseg )
	         fatal("An unexpected larger number of segment pairs");

	      k = cqrchn[ford];
	      qrchnlist[ford][k] = cpt;
	      if ( ++cqrchn[ford] > qrchn[ford] )
	         fatal("Too many chains for one query seq");

	      k = cdbchn[reve];
	      dbchnlist[reve][k] = cpt;
	      if ( ++cdbchn[reve] > dbchn[reve] )
	         fatal("Too many chains for one datab seq");

	      if ( cpt->start[0] > cpt->end[0] )
	       { cpt->ort = 0;
	         tmp = cpt->start[0];
	         cpt->start[0] = cpt->end[0];
		 cpt->end[0] = tmp;
	       }
	      else
	         cpt->ort = 1;

	      if ( ++cpt > chains + numchn )
	         fatal("An unexpected larger number of chains");
	    }          		/* if a chain occurs */
	   else
	     fatal("A Chain line is expected in the chain file");
	 }              	/* for each chain */

        (void) free(qrtable);
        (void) free(dbtable);
        (void) free(qrpos);
        (void) free(dbpos);
	(void) free(fname);
	(void) free(qrname);
	(void) free(dbname);
}

/* It sorts chainlist between positions p and r in increasing positions. */
SortByStartPos(chainlist, p, r, dflag)
tupptr  chainlist[];	/* list of pointers to chains for one sequence */
long  p, r;		/* start and end positions */
short dflag;		/* 0, query; 1, datab */
{ long  i, j;		/* index variables */
  short sorted;		/* flag */
tupptr  t;		/* pointer */
  long  pivot;	        /* pivot element */

     if ( p >= r ) return;
     if ( p + 20 > r )
      { for ( i = p; i < r; i++ )
	 { sorted = 1;
	   for ( j = r; j > i; j--)
	     if ( chainlist[j-1]->start[dflag] > chainlist[j]->start[dflag] )
	      { t = chainlist[j];
		chainlist[j] = chainlist[j-1];
		chainlist[j-1] = t;
		sorted = 0;
	      }
	   if ( sorted )
	      break;
	 }
	return;
      }
    pivot = chainlist[p]->start[dflag];
    i = p - 1;
    j = r + 1;
    while ( 1 )
     { for ( j--; chainlist[j]->start[dflag] > pivot; j-- )
	  ;
       for ( i++; chainlist[i]->start[dflag] < pivot; i++ )
	  ;
       if ( i < j )
	{ t = chainlist[i];
	  chainlist[i] = chainlist[j];
	  chainlist[j] = t;
        }
       else
	 break;
     }

    SortByStartPos(chainlist, p, j, dflag);
    SortByStartPos(chainlist, j+1, r, dflag);
}

/* It sorts chainlist between positions p and r in decreasing scores. */
SortByScore(chainlist, p, r)
tupptr  chainlist[];	/* list of pointers to chains for one sequence */
long    p, r;		/* start and end positions */
{ long  i, j;		/* index variables */
  short sorted;		/* flag */
tupptr  t;		/* pointer */
  long  pivot;	        /* pivot element */

     if ( p >= r ) return;
     if ( p + 20 > r )
      { for ( i = p; i < r; i++ )
	 { sorted = 1;
	   for ( j = r; j > i; j--)
	     if ( chainlist[j-1]->score < chainlist[j]->score )
	      { t = chainlist[j];
		chainlist[j] = chainlist[j-1];
		chainlist[j-1] = t;
		sorted = 0;
	      }
	   if ( sorted )
	      break;
	 }
	return;
      }
    pivot = chainlist[p]->score;
    i = p - 1;
    j = r + 1;
    while ( 1 )
     { for ( j--; chainlist[j]->score < pivot; j-- )
	  ;
       for ( i++; chainlist[i]->score > pivot; i++ )
	  ;
       if ( i < j )
	{ t = chainlist[i];
	  chainlist[i] = chainlist[j];
	  chainlist[j] = t;
        }
       else
	 break;
     }

    SortByScore(chainlist, p, j);
    SortByScore(chainlist, j+1, r);
}

/* Initialize the query block and comseq */
InitializeQuery(bkptr, comptr)
blocktype *bkptr;	/* pointer to a block record */
comtype   *comptr;	/* pointer to comseq */
{
	comptr->comname[0] = '>';
	comptr->comnamelen = 0;
	comptr->comnum = 0;
	bkptr->seqlen = 0;
	bkptr->namelen = 0;
	bkptr->num = 0;
}

/* Add the current sequence to comseq */
AddSeqToComSeq(seqptr, bkptr, comptr, rec)
seqtype   *seqptr;	/* pointer to the sequence record */
blocktype *bkptr;       /* pointer to a block record */
comtype   *comptr;      /* pointer to comseq record */
loctype   rec[];	/* location array */
{ long j, k;		/* positions */
  int  symbol;		/* one base */
  long comnum;		/* comptr->comnum */
  char *name;		/* seqptr->name */
  char *comname;	/* comptr->comname */
  long len;		/* length */

	bkptr->seqlen += seqptr->seqlen + 1;
	if ( bkptr->seqlen > bkptr->maxseqlen )
	  fatal("AddSeqToComSeq: An unexpected large seqlen block");

	bkptr->namelen += seqptr->namelen + 1;
	if ( bkptr->namelen > bkptr->maxnamelen )
	  fatal("AddSeqToComSeq: An unexpected large namelen block");

	bkptr->num += 1;
	if ( bkptr->num > bkptr->maxnum )
	  fatal("AddSeqToComSeq: An unexpected large num block");

	comnum = comptr->comnum;	/* copy sequence */
        comname = comptr->comname;	 /* copy name */
	name = seqptr->name;
	rec[comnum].len = len = seqptr->namelen;
	rec[comnum].nameind = k = comptr->comnamelen;
	rec[comnum].seqlen = seqptr->seqlen;
	for ( j = 1; j <= len; j++ )
	  comname[++k] = (symbol = name[j]) != '\t' ? symbol : ' ';
	comname[++k] = '\0';
	comptr->comnamelen = k;
	comptr->comnum += 1;
}

/* Collect length statistics of sequences in a file */ 
CollectLenStats(Ap, bkptr, seqptr)
FILE  *Ap;		/* pointer to a file */
blocktype *bkptr;	/* pointer to a block record */
seqtype   *seqptr;      /* pointer to a seq record */
{ int  symbol;		/* next character */
  int  prev;		/* previous symbol */
  short heading;        /* 1: heading; 0: sequence */
  long  number;		/* number of sequences */
  long  baselen;	/* length of the current sequence */
  long  headlen;	/* length of the current sequence name */
  long  totlen;		/* total length of sequences */
  long  tothead;	/* total length of sequence names */
  long  seqlen;         /* max length of sequences in the file */
  long  namelen;        /* max length of names in the file */

        /* determine the total length of sequences */
	prev = '\n';
	number = headlen = baselen = totlen = tothead = 0;
	heading = seqlen = namelen = 0;
	for ( ; ( symbol = getc(Ap)) != EOF; )
	  { if ( symbol == '>' && prev == '\n' )
	     { number++;
	       heading = 1;
	       totlen += baselen + 1;
	       if ( baselen > seqlen ) seqlen = baselen;
	       baselen = 0;
	     }
	    if ( symbol != '\n' )
	     { if ( heading ) headlen++;
	       else baselen++;
	     }
	    if ( heading && symbol == '\n' )
	     { heading = 0;
	       tothead += headlen + 1;
	       if ( headlen > namelen ) namelen =  headlen;
	       headlen = 0;
	     }
	    prev = symbol;
	  }
	if ( baselen > seqlen ) seqlen = baselen;
	seqlen += 2;
	totlen += baselen + 2;
	namelen += 2;

        bkptr->maxnum = number;
        bkptr->maxseqlen = totlen;
        bkptr->maxnamelen = tothead;
	seqptr->maxseqlen = seqlen;
	seqptr->maxnamelen = namelen;
 	rewind(Ap);
}

/* Obtain the next sequence in given orientation */
GetNextSeq(Sp, lastsymp, seqptr)
FILE *Sp;		/* sequence file */
int  *lastsymp;		/* the last symbol read from the sequence file */
seqtype   *seqptr;	/* pointer to a seq record */
{ int   symbol;		/* the next character */
  long  cseqlen;	/* length of the current sequence */
  long  cnamelen;	/* length of the current sequence's name */
  char  *cdirseq;	/* the current sequence */
  char  *cseqname;	/* name of the current sequence */

	if ( *lastsymp == '>' ) /* read next sequence */
	  symbol = '>';
	else
	  while ( (symbol = getc(Sp) ) != EOF && symbol != '>' )
	     ;
        if ( symbol == EOF )
	 { seqptr->seqlen = 0;
	   return;
	 }

	cdirseq = seqptr->seq;
	cseqname = seqptr->name;
	cseqname[0] = '>';
	for ( cnamelen = 0; (symbol = getc(Sp) ) != EOF && symbol != '\n'; )
	   cseqname[++cnamelen] = symbol;
        if ( symbol == EOF ) fatal("GetNextSeq: Unexpected seq file end");
	if ( cnamelen > seqptr->maxnamelen )
	    fatal("GetNextSeq: An unexpected long name");

	for ( cseqlen = 0; (symbol = getc(Sp) ) != EOF && symbol != '>'; )
	  if ( symbol != ' ' && symbol != '\n' )
	     cdirseq[++cseqlen] = symbol;
	if ( cseqlen > seqptr->maxseqlen )
	    fatal("GetNextSeq: An unexpected long sequence");

	seqptr->seqlen = cseqlen;
	seqptr->namelen = cnamelen;
	*lastsymp = symbol;
	return;
}

/* lib.c - library of C procedures. */

/* fatal - print message and die */
fatal(msg)
char *msg;
{
	(void) fprintf(stderr, "%s\n", msg);
	exit(1);
}

/* fatalf - format message, print it, and die */
fatalf(msg, val)
char *msg, *val;
{
	(void) fprintf(stderr, msg, val);
	(void) putc('\n', stderr);
	exit(1);
}
	
/* ckopen - open file; check for success */
FILE *ckopen(name, mode)
char *name, *mode;
{
	FILE *fopen(), *fp;

	if ((fp = fopen(name, mode)) == NULL)
		fatalf("Cannot open %s.", name);
	return(fp);
}

/* ckalloc - allocate space; check for success */
void *ckalloc(amount)
size_t  amount;
{
	void *malloc(), *p;

	if ( (p = malloc(amount) ) == NULL)
		fatal("Ran out of memory.");
	return (p);
}
