# Supplementary material for: A method for finding single-nucleotide polymorphisms with allele frequencies in sequences of deep coverage
Source: BMC Bioinformatics. 2005 Sep 7;6:220. doi: 10.1186/1471-2105-6-220 (PMC1239908; doi:10.1186/1471-2105-6-220)
Supplement: Additional File 1 — A file named PolyFreq.tar is included. The file contains the source code of all programs in the package. The file is unpacked by using the Unix command "tar xvf PolyFreq.tar" on a Unix or Linux computer. [file 1471-2105-6-220-S1.tar › PolyFreq/polyfreq.c]

#include "paralog.h"
#include <sys/types.h>
#include <time.h>
#include <unistd.h>
/* global variables */
extern int *g_alignment;
extern int g_max_genome_len;
extern GENOME_T* g_genome;
extern EST_T* g_EST;
extern int g_n_genome;
extern int g_n_EST;
extern float g_min_pid;
extern int g_half_window_size;
extern int g_max_diff_per_window;
extern int g_min_coverage;
extern int g_encode[128];
extern int g_min_qual;
extern float g_min_percentage;
extern int g_output_window;
extern int g_min_region_len;
extern int g_min_region_dist;
extern int g_verify_window_size;
extern char *optarg;
extern int optind, opterr, optopt;

void print_help();

int main(int argc, char* argv[])
{
  char *genome_file, *EST_file, *genome_align_file, *EST_align_file, *qual_file;
  char *output_file;
  char* genome_sequence;
  char* EST_sequence;
  char* reverse_EST_sequence;
  char* all_genome_name;
  char* all_EST_name;
  char info[128];
  int total_seq_len, total_name_len;
  char tmp[1024], tmp1[1024];
  int rtn;
  static char optstring[]="g:e:q:a:s:o:c:u:p:i:w:hn:d:f:v:C";
  char c;
  int i, j, k;
  time_t start_time, end_time;
  char btab_date[128];
  int output_clip;

  time(&start_time);
  strftime(btab_date, sizeof(btab_date), "%b %e %Y", localtime(&start_time));


  for( i = 0; i < 128; i++) g_encode[i] = 4;
  g_encode['A'] = g_encode['a'] = 0;
  g_encode['C'] = g_encode['c'] = 1;
  g_encode['G'] = g_encode['g'] = 2;
  g_encode['T'] = g_encode['t'] = 3;
  for( i = 0; i < 128; i++) g_decode[i] = 'N';
  g_decode[0] = 'A'; 
  g_decode[1] = 'C'; 
  g_decode[2] = 'G'; 
  g_decode[3] = 'T'; 
  g_decode[4] = 'N';
  g_decode[5] = 'D';
  g_decode[6] = 'I';
  g_min_coverage = 100;
  g_min_percentage = 0.01;
  g_output_window = 60;
  g_min_qual = 20;
  g_half_window_size = 5;
  g_max_diff_per_window = 2;
  g_min_pid = 0.98; 
  g_min_region_len = 20;
  g_min_region_dist = 3;
  g_verify_window_size = 50;
  output_clip = 0;
  if( argc <= 1)
  {
    print_help(); exit(0);
  }
  while( -1 != (c = getopt(argc, argv, optstring)) )
  {
    switch(c)
    {
    case 'a':
      EST_align_file = optarg; break;
    case 'g':
      genome_file = optarg; break;
    case 'e':
      EST_file = optarg;break;
    case 'c':
      g_min_coverage = atoi(optarg); break;
    case 'C':
      output_clip = 1; break;
    case 'q':
      qual_file = optarg; break;
    case 'p':
      g_min_percentage = atof(optarg);break;
    case 'i':
      g_min_pid = atof(optarg);break;
    case 'o':
      output_file = optarg;break;
    case 'u':
      g_min_qual = atoi(optarg);break;
    case 'w':
      g_half_window_size = atoi(optarg); break;
    case 's':
       genome_align_file = optarg; break;
    case 'l':
       g_output_window = atoi(optarg); break;
    case 'n':
       g_min_region_len = atoi(optarg); break;
    case 'd':
       g_min_region_dist = atoi(optarg); break;
    case 'f':
       g_max_diff_per_window = atoi(optarg); break;
    case 'v':
       g_verify_window_size = atoi(optarg); break;
    case 'h':
      print_help(); exit(0);
    case '?':
      printf("Wrong parameter type!\n");
      printf("Type cluster -h to get all information\n");
      exit(0);
    }
  }


  printf(" Reading genome suqence(s)...");
  if( (g_n_genome = get_seg_nums(genome_file, &total_name_len, &total_seq_len)) < 0 )
  {
    printf("something wrong with reading file\n");
    return -1;
  }
  
  genome_sequence = (char*) ckalloc(sizeof(char)*(total_seq_len+1));
  all_genome_name = (char*) ckalloc(sizeof(char)*total_name_len);
  g_genome = (GENOME_T*) ckalloc(sizeof(GENOME_T)*g_n_genome);
 
  if( ( read_genome_sequence(genome_file, genome_sequence, all_genome_name)) != 0)
  {
    printf("something wrong with reading segment\n");
    return -1;
  }
  printf("done.\n");

  printf(" Reading EST suqence(s)...");
  if( (g_n_EST = get_seg_nums(EST_file, &total_name_len, &total_seq_len)) < 0 )
  {
    printf("something wrong with reading file\n");
    return -1;
  }
  
  EST_sequence = (char*) ckalloc(sizeof(char)*(total_seq_len + 1));
  reverse_EST_sequence = (char*) ckalloc(sizeof(char)*(total_seq_len + 1));
  all_EST_name = (char*) ckalloc(sizeof(char)*total_name_len);
  g_EST = (EST_T*)ckalloc(sizeof(EST_T)*g_n_EST);
 
  if( read_EST_sequence(EST_file, EST_sequence, reverse_EST_sequence,total_seq_len,  all_EST_name) != 0 )
  {
    printf("something wrong with reading segment\n");
    return -1;
  }
  read_qual_values(qual_file);
  printf("done.\n");

  if(g_n_genome > 1 )
    parse_genome_align(genome_align_file);
  
  identify_paralog(EST_align_file);
  compute_profiles(EST_align_file);
  identify_SNP(EST_align_file, output_file); 
  if(output_clip)
  {
    sprintf(tmp, "%s.cliped\0", EST_file);
    sprintf(tmp1,"%s.cliped\0", qual_file);
    output_cliped_EST(tmp, tmp1);
  }
  free(genome_sequence);
  free(all_genome_name);
  free(EST_sequence);
  free(reverse_EST_sequence);
  free(all_EST_name);
  free(g_genome);
  for( i = 0; i < g_n_EST; i++)
  {
    free(g_EST[i].qual);
    free(g_EST[i].rev_qual);
  }
  free(g_EST);
  time(&end_time);
  printf( "total running time in %f seconds\n", difftime(end_time, start_time));
  printf( "Maximum coverage %d\n", g_max_coverage);

  return 0;
}  

void print_help()
{
  printf("DeepSnp is a program to detect SNP's and compute frequency of deep covered sequences.\n"
	 "  -a S: S is the alignment file between genomic (reference/anchor) sequence and EST \n"
         "        sequences(required)\n"
	 "  -g S: S is the genomic (reference/anchor) sequence file in fasta format(required)\n"
	 "  -e S: S is the EST sequence file in fasta format (required)\n"
	 "  -s S: S is the self alignment file between genomic sequences, when there are multiple\n" 
         "        genome sequence, it's required. \n"
	 "  -p N: F is the minimum percent cutoff of SNP frequency for (2) range (0-1)\n"
	 "  -o S: S is the output file (required)\n"
	 "  -c N: N is the minimum coverage to calculate a SNP (100)\n"
         "  -q S: S is the quality file for EST sequence (required)\n"
	 "  -i F: F is the minimu percentage of identity to keep  EST sequence into the region (0.98), \n"
         "        range [0.001-0.999]\n"
	 "  -u N: N is the minimum quality value to be considered in SNP detection (20) range [0-96] \n"
	 "  -w N: N is the half window size which is used to check nearby base qualities of a base (5) \n"
	 "  -l N: N is the output length each line (60)\n"
	 "  -n N: N is the minimum length of a good region (20)\n"
	 "  -h:   print this help information\n");
 }
  
